# Supplementary material for: Variable Baseline Papio cynocephalus Endogenous Retrovirus (PcEV) Expression Is Upregulated in Acutely SIV-Infected Macaques and Correlated to STAT1 Expression in the Spleen
Source: Front Immunol. 2019 May 15;10:901. doi: 10.3389/fimmu.2019.00901 (PMC6529565; doi:10.3389/fimmu.2019.00901)
Supplement: Supplementary file 2 [file Data_Sheet_2.zip]

Archive with 6 entries (6 files):
- LTR_alignment.fas
- PcEV_data.txt
- PcEV_env_align.fas
- PcEV_gag_align.fas
- PcEV_pro-pol_align.fas
- PcEV_reference_sequence.txt
