# Supplementary material for: Variable Baseline Papio cynocephalus Endogenous Retrovirus (PcEV) Expression Is Upregulated in Acutely SIV-Infected Macaques and Correlated to STAT1 Expression in the Spleen
Source: Front Immunol. 2019 May 15;10:901. doi: 10.3389/fimmu.2019.00901 (PMC6529565; doi:10.3389/fimmu.2019.00901)
Supplement: Supplementary file 2 [file Data_Sheet_2.zip › LTR_alignment.fas]

>reference_LTR
TGAAA--CTAGGCCTCATAAAACTTAGAAACTAGGCCTCATAT---AAAAAAAAAAAAaTTAACACCAGGTGGCTCTGGATAGGGTCCCACCCTGCCTCGATAGGGTCCCACCCTGATAGGGTCCCACCCTGCCAATTCCGGGAAACAACCTCATGGGGTCCCACCCTGCCAATTCCGGGGGTCCCACCCTGCCTCGAAGTTCCCGGAATCAGCAACTCCAAGAAAAAACCTCATAAGGTCCTGCTCTAACCAATTAGAACAAGACACCTTGCTCAGGCCATAGCTAGACCCAATTACCACGCGCCTAAAGCTTTGTTTGAATTTCGCGCCTTAAGCTGTGTTTGAACTTGTGTTTGCCTaTATAAACAACCTGTAACAAGCACTCGGGGTCCCAGGGCCAACTTAGAGCTTGGGACCCTAGCGCGCTAGTAATAAATAACTCTCTGCTGTGAATCTCGTGTCGGTGATCCTTCGCGGCGACCCCTGCCCAGGAGGGAATCGACAGTTCGGTTCCAACA
>Chr1:223875631-67155_5
TGAAAGACTAGGCCTTATAAAACTTAGAAACTAGGTCTCATAT-----AAAAAAAAAAATTAACACCAGGTGGCTCTGGATAGGGTCCCACCCTGCCTCGATAGGGACCCACCCTGATAGGGTCCCACCCTGCCAATTCCGGGAAACAACCTCATGGGGTCCCACCCTGCCAATTCCGGGGGTCCCACCCTGCCTCGAAGTTCCCGGAATCAACAACTCCAGGAAAAAACCTCATAAGGTCCTGCTCTAACCAATTAGAACAAGACACCTTGCTCAGGCCATAGCTAGACCCAATTACCACGCGCCTTAAGCTTTGTTTGAATTTCGCGCCATAAGCTGTGTTTAAACTTGTGTTTGCCTATATAAACAGCCTGTAACAAGCAGTCGGGGTCCCAGGGCCAACTTAGAGCTTGGGACCCTAGCGCGCTAGTAATAAATAACTCTCTGCTGTGAATCTCGTGTCGGTGATCCTTCGCGGCGACCCCTGCCCAGGAGGGAATCGACAGTTCGGTTCCAACA
>Chr1:223875631-67155_3
ATAAA-ACTAGGCCTCATAAAACTTAGAAACTAGGCCTCATAT---AAAAAAAAAATAATTAACACCAGGTGGCTCTGGATAGGGTCCCACCCTGCCTCGATAGGGACCAACCCTGATAGGGTCCCACCCTGCCAATTCCGGGAAACAACCTCATGGGGTCCCACCCTGCCAATTCCGGGGGTCCCACCCTGCCTCAAAGTTCCCGGAATCAACAACTCCAGGAAAAAACCTCATAAGGTCCTGCTCTAACCAATTAGAACAAGACACCTTGCTGAGGCCATAGCTAGACCCAATTACCACGCGCCTTAAGCTTTGTTTGAATTTCGCGCCATAAGCTGTGTTTAAACTTGTGTTTGCCTATATAAACAGCCTGTAACAAGCAGTCGGGGTCCCAGGGCCAACTTAGAGCTTGGAACCCTAGCGCGCTAGTAATAAATAACTCTCTGCTGTGAATCTTGTGTCGGTAATCCTTCGCGGCGACCCCTGCCCAGGAGGGAATCGACAGTTCGGTTCCAACA
>Chr2:120398819-411598_5
TGAAA--CTAGGCCTCATAAAACTTAGAAACTAGGCCTCATAT-TAAAAAAAAAAAAAATTAACACCAGGTGGCTCTGGATAAGGTCCCACCCTGCCTCGATAAGGACCCACCCTGATAGGGTCCCACCCTGCCAATTCCGGGAAACAACCTCAT-----------------------GGGGTCCCACCCTGCCTCGAAGTTCCCGCAATCAACAACTCCAGGAAAAAACCTCATAAGGTCCTGCTCTAACCAATTAGAACAAGACACCTTGCTCAGGCCATAGCTAGACCCAATTACCACGCGCCTTAAGCTTTGTTTGAATTTCGCGCCATAAGCTGTGTTTGAACTTGTGTTTGCCTATATAAACAGCCTGTAACAAGCAGTCGGGGTCCCAGGGCCAACTTAGAGCTTGGGACCCTAGCGCGCTAGTAATAAATAACTCTCTGCTGTGAATCTCGTGTCGGTGATCCTTCGCGGCGACCCCTGCCCAGGAGGGAATCGACAGTTCGGTTCCAACA
>Chr2:_120398819-411598_(-ve_sense)_3
TGAAA--CTAGGCCTCATAAAACTTAGAAACTAGGCCTCATATAAAAAAAAAAAAAAAATTAACACCAGGTGGCTCTGGATAAGGTCCCACCCTGCCTCGATAAGGACCCACCCTGATAGGGTCCCACCCTGCCAATTCCGGGAAACAACCTCATGGGGTCCCACCCTGCCAATTCCGGGGGTCCCACCCTGCCTCGAAGTTCCCGGAATCAACAACTCCAGGAAAAAACCTCATAAGGTCCTGCTCTAACCAATTAGAACAAGACACCTTGCTCAGGCCATAGCTAGACCCAATTACCACGCGCCTTAAGCTTTGTTTGAATTTCGTGCCATAAGCTGTGTTTGAACTTGTGTTTGCCTATATAAACAGCCTGTAACAAGCAGTCGGGGTCCCAGGGCCAACTTAGAGCTTGGGACCCTAGCGTGCTAGTAATAAATAACTCTCTGCTGTGAATCTCATGTCGGTGATCCTTCGCGGCGACCCCTGCCCAGGAGGGAATCGACAGTTCGGTTCCAACA
>Chr3:28091955-100392_5
TGAAA--CTAGGCCTCATAAAACTTAGAAACTAGGCCACATATAAAAAAAAAAAAAAATTTAACACCAGGTGGCTCTGGATAGGGTCCCACCCTGCCTCGATAGGGTCCCAACCTGATAGGGTCCCACCCTGCCAATTCCGGGAAACAACCTCATGGGGTCCCACCCTGCCAATTCCGGGGGTCCCACCCTGCCTCGAAGTTCCCGGAATCAGCAACTCCAAGAAAAAACCTCATAAGGTCCTGCTCTAACCAATTAGAACAAGACACCTTGCTCAGGCCATAGCTAGACCCAATTACCACGCGCCTAAAGCTTTGTTTGAATTTCGCGCCTTAAGTTGTGTTTGAACTTGTGTTTGCCTCTATAAACAACCTGTAACAA-------GGGTCCCAGGGCCAACTTAGAGCTTGGGACCCTAGTGCGCTAGTAATAAATAACTCTCTGCTGTGAATCTCGTGTCGGTGATCCTTCGCGGCGACCCCTGCCCAGGAGGGAATCGACAGTTCGGTTCCAACA
>Chr3:28091955-100392_3
TGAAA--CTAGGCCTCATAAAACTTAGAAACTAGGCCTCATAT--AAAAAAAAAAAAATTTAACACCAGGTGGCTCTGGATAGGGTCCCACCCTGCCTCGATAGGGTCCCACCCTGATAGGGTCCCACCCTGCCAATTCCGGGAAACAACCTCATGGGGTCCCACCCTGCCAATTCCGGGGGTCCCACCCTGCCTCGAAGTTCCCGGAATCAGCAACTCCAAGAAAAAACCTCATAAGGTCCTGCTCTAACCAATTAGAACAAGACACCTTGCTCAGGCCATAGCTAGACCCAATTACCACGCGCCTAAAGCTTTGTTTGAATTTCGCGCCTTAAGCTGTGTTTGAACTTGTGTTTGCCTCTATAAACAACCTGTAACAAGCACTCGGGGTCCCAGGGCCAACTTAGAGCTTGGGACCCTAGCGCGCTAGTAATAAATAACTCTCTGCTGTGAATCTCGTGTCGGTGATCCTTCGCGGCGACCCCTGCCCAGGAGGGAATCGACAGTTCGGTTCCAACA
>Chr3:28106593-15637_5
TGAAA--CTAGGCCTCATAAAACTTAGAAACTAGGCCACATATAAAAAAAAAAAAAAATTTAACACCAGGTGGCTCTGGATAGGGTCCCACCCTGCCTCGATAGGGTCCCAACCTGATAGGGTCCCACCCTGCCAATTCCGGGAAACAACCTCATGGGGTCCCACCCTGCCAATTCCGGGGGTCCCACCCTGCCTCGAAGTTCCCGGAATCAGCAACTCCAAGAAAAAACCTCATAAGGTCCTGCTCTAACCAATTAGAACAAGACACCTTGCTCAGGCCATAGCTAGACCCAATTACCACGCGCCTAAAGCTTTGTTTGAATTTCGCGCCTTAAGTTGTGTTTGAACTTGTGTTTGCCTCTATAAACAACCTGTAACAA-------GGGTCCCAGGGCCAACTTAGAGCTTGGGACCCTAGTGCGCTAGTAATAAATAACTCTCTGCTGTGAATCTCGTGTCGGTGATCCTTCGCGGCGACCCCTGCCCAGGAGGGAATCGACAGTTCGGTTCCAACA
>Chr3:28106593-15637_3
TGAAA--CTAGGCCTCATAAAACTTAGAAACTAGGCCTCATAT--AAAAAAAAAAAAATTTAACACCAGGTGGCTCTGGATAGGGTCCCACCCTGCCTCGATAGGGTCCCACCCTGATAGGGTCCCACCCTGCCAATTCCGGGAAACAACCTCATGGGGTCCCACCCTGCCAATTCCGGGGGTCCCACCCTGCCTCGAAGTTCCCGGAATCAGCAACTCCAAGAAAAAACCTCATAAGGTCCTGCTCTAACCAATTAGAACAAGACACCTTGCTCAGGCCATAGCTAGACCCAATTACCACGCGCCTAAAGCTTTGTTTGAATTTCGCGCCTTAAGCTGTGTTTGAACTTGTGTTTGCCTCTATAAACAACCTGTAACAAGCACTCGGGGTCCCAGGGCCAACTTAGAGCTTGGGACCCTAGCGCGCTAGTAATAAATAACTCTCTGCTGTGAATCTCGTGTCGGTGATCCTTCGCGGCGACCCCTGCCCAGGAGGGAATCGACAGTTCGGTTCCAACA
>ChrY:110651278-9714_5
TGAAA--CTAGGCCTCATAAAACTTAGAAACTAGGCCTCATAT--------AAAAAAAATTAACACCAGGTGGCTCTGGATAGGGTCCCACCCTGCCTCGATAGGGTTCCACCCTGATAGGGTCCCACCCTGCCAATTCCGGGAAACAACCTCATGGGGTCCCACCCTGCCAATTCCGGGGGTCCCACCCTGCCTCGAAGTTCCCGGAATCAGCAACTCCAAGAAAAAACCTCATAAGGTCCTGCTCTAACCAATTAGAACAAGACACCTTGCTCAGGCCATAGCTAGACCCAATTACCACGCGCCTAAAGCTTTGTTTGAATTTCGCGCCTTAAGCTGTGTTTGAACTTGTGTTTGCCTATATAAAAAACCTATAACAAGCACTCGGGGTCCCAGGGCCAACTTAGAGCTTGGGACCCTAGCGCGCTAGTAATAAATAACTCTCTGCTGTGAATCTCGTGTCGGTGATCCTTCGCGGCGACCCCTGCCCAGGAGGGAATCAACAGTTCG---------
>ChrY:110651278-9714_3
TGAAA--CTAGGCCTCATAAAACTTAGAAACTAGGCCTCATAT------AAAAAAAAAATTAACACCAGGTGGCTCTGGATAGGGTCCCACCCTGCCTCGATAGGGTTCCACCCTGATAGGGTCCCACCCTGCCAATTCCGGGAAACAACCTCATGGGGTCCCACCCTGCCAATTCCGGGGGTCCCACCCTGCCTCGAAGTTCCCGGAATCAGCAACTCCAAGAAAAAACCTCATAAGGTCCTGCTCTAACCAATTAGAACAAGACACCTTGCTCAGGCCATAGCTAGACCCAATTACCACGCGCCTAAAGCTTTGTTTGAATTTCGCGCCTTAAGCTGTGTTTGAACTTGTGTTTGCCTATATAAACAACCTGTAACAAGCACTCGGGGTCCCAGGGCCAACTTAGAGCTTGGGACCCTACTGCTCTAGTAATAAATAACTCTCTGCTGTGAATCTCGTGTCGGTGATCCTTCGCGGAGACCCCTGCCCAGGAGGGAATCGACAGTTCGGTTCCAACA
