# Supplementary material for: Variable Baseline Papio cynocephalus Endogenous Retrovirus (PcEV) Expression Is Upregulated in Acutely SIV-Infected Macaques and Correlated to STAT1 Expression in the Spleen
Source: Front Immunol. 2019 May 15;10:901. doi: 10.3389/fimmu.2019.00901 (PMC6529565; doi:10.3389/fimmu.2019.00901)
Supplement: Supplementary file 2 [file Data_Sheet_2.zip › PcEV_data.txt]

DATING BY LTR SEQUENCE DIVERGENCE (PLUS FLANKING REGIONS)

___________________________________________________________________
**** Chr1:121693612-121702053 (-ve sense) ****

>rheMac8 5' then 3'
TGAAACTAGGCCTCATAAAACTTAAAAAATTAACACCAGATGGCCATGGATAGCCCCCCAATGTTCCCGGAACTCAAACAGAAAAACAATTCCAGGAATGTACATCAGGGGGTCCAGCCCTAAACAGTTCTAGGAAAGTATCGCATGAGGTCCAGCCCTAAACCATTCCAGGAAAGAAACCCATAAGCTCAAGCCCCGACCAATCAGAACCAGACATCTTGCTCAGGCCATAGCCAGACCCAATCATCTTGCGCCTTAAGCTTTGTTTGAACTTCGCGCCAAAAGCTGTGTTTGAACTTGTGTTTGCCTATATAAACAGCCTGTAATAAGCGTTCGGGGTCCCAGGGGCCAACTTAGAGCTTGGGACCCTAGTGCGCTAGCAATAAATAACTCTCTGCTGTGAATCTCGTGTCGGTGATCCTTCACGGCGACCCCTGCCCAGGAGGGAATCGAGAGTTTGGTTCCAACA
TGAAACTAGGCCTCATAAAACTTAAAAAATTAACACCAGATGGCCATGCATAGCCCCCCAATGTTCCCGGAACTCAAACAGAAAAACAATTCCAGGAATGTACATCAGGGGGTCCAGCCCTAAACAGTTCTAGGAAAGTATGGCATGAGGTCCAGCCCTAAACCATTCCAGGAAAGAAACCCATAAGCTCAAGCCCCGACCAATCAGAACCAGACACCTTGCTCAGGCCATAGCCAGACCCAATCATCTTGCGCCTTAAGCTTTGTTTGAACTTCGCGCCAAAAGCTGTGTTTGAACTTGTGTTTGCCTATATAAACAGCCTGTAATAAGCGTTCGGGGTCCCAGGGGCCAACTTAGAGCTTGGGACCCTAGTGCGCTAGCAATAAATAACTCTCTGCTGTGAATCTCGTGTCGGTGATCCTTCACGGCGACCCCTGCCCAGGAGGGAATCGAGAGTTCGGTTCCAACA
                                                *                                                                                             *                                                                         *                                                                                                                                                                                                                                                  *
4 mismatches. LTRs are both identical to corresponding one in rheMac2 (469nts) so age is estimated to be 4.3my

Flanking regions (lower case, LTR is upper case; from rheMac8; also find in cynomolgus))
>5' 
gaattctatcttccaaatgtctcctgtggcccaggctaacccagagctatctaaagaggcaaatctgggaaatgtgcattcagcttagcaaaactgacacTGAAACTAGGCCTCATAAAACTTAAAAAATTAACACCAGATGGCCATGGATAGCCCCCCAATGTTCCCGGAACTCAAACAGAAAAACAATTCCAGGAATG
>3'
CCTAGTGCGCTAGCAATAAATAACTCTCTGCTGTGAATCTCGTGTCGGTGATCCTTCACGGCGACCCCTGCCCAGGAGGGAATCGAGAGTTCGGTTCCAACAacacattacaaatccaccacagttcacttctcaacatggcatcaatgtacaccttcctcctcttcttttcctcctcttcctcctttctcttcttcctcct

___________________________________________________________________
*** Chr1:223875631-67155 (-ve sense) ***

>rheMac8 5' then 3'
TGAAAGACTAGGCCTTATAAAACTTAGAAACTAGGTCTCATAT--AAAAAAAAAAATTAACACCAGGTGGCTCTGGATAGGGTCCCACCCTGCCTCGATAGGGACCCACCCTGATAGGGTCCCACCCTGCCAATTCCGGGAAACAACCTCATGGGGTCCCACCCTGCCAATTCCGGGGGTCCCACCCTGCCTCGAAGTTCCCGGAATCAACAACTCCAGGAAAAAACCTCATAAGGTCCTGCTCTAACCAATTAGAACAAGACACCTTGCTCAGGCCATAGCTAGACCCAATTACCACGCGCCTTAAGCTTTGTTTGAATTTCGCGCCATAAGCTGTGTTTAAACTTGTGTTTGCCTATATAAACAGCCTGTAACAAGCAGTCGGGGTCCCAGGGCCAACTTAGAGCTTGGGACCCTAGCGCGCTAGTAATAAATAACTCTCTGCTGTGAATCTCGTGTCGGTGATCCTTCGCGGCGACCCCTGCCCAGGAGGGAATCGACAGTTCGGTTCCAACA
T_AAA-ACTAGGCCTCATAAAACTTAGAAACTAGGCCTCATATAAAAAAAAAATAATTAACACCAGGTGGCTCTGGATAGGGTCCCACCCTGCCTCGATAGGGACCAACCCTGATAGGGTCCCACCCTGCCAATTCCGGGAAACAACCTCATGGGGTCCCACCCTGCCAATTCCGGGGGTCCCACCCTGCCTCAAAGTTCCCGGAATCAACAACTCCAGGAAAAAACCTCATAAGGTCCTGCTCTAACCAATTAGAACAAGACACCTTGCTGAGGCCATAGCTAGACCCAATTACCACGCGCCTTAAGCTTTGTTTGAATTTCGCGCCATAAGCTGTGTTTAAACTTGTGTTTGCCTATATAAACAGCCTGTAACAAGCAGTCGGGGTCCCAGGGCCAACTTAGAGCTTGGAACCCTAGCGCGCTAGTAATAAATAACTCTCTGCTGTGAATCTTGTGTCGGTAATCCTTCGCGGCGACCCCTGCCCAGGAGGGAATCGACAGTTCGGTTCCAACA
               *                   *                 ?                                                    *                                                                                       *                                                                            *                             No                                                                                                            *                                          *         *                                                                                  
8 mismatches (if we ignore possible G/As the very beginning where could also be indels, and T in the long run of As)

>rheMac2 5' then 3' (chr1:209738439-209738954 and chr1:209746393-209746906)
TGAAAGACTAGGCCTTATAAAACTTAGAAACTAGGTCTCATATAAAAAAAAAAAaaTTAACACCAGGTGGCTCTGGATAGGGTCCCACCCTGCCTCGATAGGGACCCACCCTGATAGGGTCCCACCCTGCCAATTCCGGGAAACAACCTCATGGGGTCCCACCCTGCCAATTCCGGGGGTCCCACCCTGCCTCGAAGTTCCCGGAATCAACAACTCCAGGAAAAAACCTCATAAGGTCCTGCTCTAACCAATTAGAACAAGACACCTTGCTCAGGCCATAGCTAGACCCAATTACCACGCaCCTTAAGCTTTGTTTGAATTTCGCGCCATAAGCTGTGTTTAAACTTGTGTTTGCCTATATAAACAGCCTGTAACAAGCAGTCGGGGTCCCAGGGCCAACTTAGAGCTTGGGACCCTAGCGCGCTAGTAATAAATAACTCTCTGCTGTGAATCTCGTGTCGGTGATCCTTCGCGGCGACCCCTGCCCAGGAGGGAATCGACAGTTCGGTTCCAACA
T-AAA-ACTAGGCCTCATAAAACTTAGAAACTAGGCCTCATATAAAAAAAAAATAATTAACACCAGGTGGCTCTGGATAGGGTCCCACCCTGCCTCGATAGGGACCAACCCTGATAGGGTCCCACCCTGCCAATTCCGGGAAACAACCTCATGGGGTCCCACCCTGCCAATTCCGGGGGTCCCACCCTGCCTCAAAGTTCCCGGAATCAACAACTCCAGGAAAAAACCTCATAAGGTCCTGCTCTAACCAATTAGAACAAGACACCTTGCTcAGGCCATAGCTAGACCCAATTACCACGCGCCTTAAGCTTTGTTTGAATTTCGCGCCATAAGCTGTGTTTAAACTTGTGTTTGCCTATATAAACAGCCTGTAACAAGCAGTCGGGGTCCCAGGGCCAACTTAGAGCTTGGAACCCTAGCGCGCTAGTAATAAATAACTCTCTGCTGTGAATCTcGTGTCGGTgATCCTTCGCGGCGACCCCTGCCCAGGAGGGAATCGACAGTTCGGTTCCAACAa
               *                     *                ?                                                    *                                                                                      *                                                                             No                           *                                                                                                              *                                          No       No          
6 mismatches (if we ignore possible G/As the very beginning where could also be indels, and T in the long run of As)

Conclusion. 5 substitutions in a 516nt LTR are shared across the 2 builds (4 are not), so age is estimated to be 4.8my. 

Flanking regions (lower case, LTR is upper case; from rheMac8)
> 5'
    ttgtgactagctctaactatctatatcaaaaaatatactcctaagttgggtttttgtttgtttgcacactaagttaggttgtagtttattacacaggaacTGAAAGACTAGGCCTTATAAAACTTAGAAACTAGGTCTCATATAAAAAAAAAAATTAACACCAGGTGGCTCTGGATAGGGTCCCACCCTGCCTCGATAGG
>3'
TAGCGCGCTAGTAATAAATAACTCTCTGCTGTGAATCTTGTGTCGGTAATCCTTCGCGGCGACCCCTGCCCAGGAGGGAATCGACAGTTCGGTTCCAACAaaagtagaaaagcagcatcagaacagtggtcttccacttacttcatttaacaatttctcccttgtggtcagcctctcaattctaagagactgacaaaaac

___________________________________________________________________
*** Chr2: 120398819-411598 (-ve sense) ***

>rheMac8 5' then 3' (3' = 120398819-9336)

ATTGAAACTAGGCCTCATAAAACTTAGAAACTAGGCCTCATATTAAAAAAAAAAAAAA-TTAACACCAGGTGGCTCTGGATAAGGTCCCACCCTGCCTCGATAAGGACCCACCCTGATAGGGTCCCACCCTGCCAATTCCGGGAAACAACCTCATGGGGTCCCACCCTGCC-----------------------TCGAAGTTCCCGCAATCAACAACTCCAGGAAAAAACCTCATAAGGTCCTGCTCTAACCAATTAGAACAAGACACCTTGCTCAGGCCATAGCTAGACCCAATTACCACGCGCCTTAAGCTTTGTTTGAATTTCGCGCCATAAGCTGTGTTTGAACTTGTGTTTGCCTATATAAACAGCCTGTAACAAGCAGTCGGGGTCCCAGGGCCAACTTAGAGCTTGGGACCCTAGCGCGCTAGTAATAAATAACTCTCTGCTGTGAATCTCGTGTCGGTGATCCTTCGCGGCGACCCCTGCCCAGGAGGGAATCGACAGTTCGGTTCCAACA
AT-GAAACTAGGCCTCATAAAACTTAGAAACTAGGCCTCATATAAAAAAAAAAAAAAAATTAACACCAGGTGGCTCTGGATAAGGTCCCACCCTGCCTCGATAAGGACCCACCCTGATAGGGTCCCACCCTGCCAATTCCGGGAAACAACCTCATGGGGTCCCACCCTGCCAATTCCGGGGGTCCCACCCTGCCTCGAAGTTCCCGGAATCAACAACTCCAGGAAAAAACCTCATAAGGTCCTGCTCTAACCAATTAGAACAAGACACCTTGCTCAGGCCATAGCTAGACCCAATTACCACGCGCCTTAAGCTTTGTTTGAATTTCGTGCCATAAGCTGTGTTTGAACTTGTGTTTGCCTATATAAACAGCCTGTAACAAGCAGTCGGGGTCCCAGGGCCAACTTAGAGCTTGGGACCCTAGCGTGCTAGTAATAAATAACTCTCTGCTGTGAATCTCATGTCGGTGATCCTTCGCGGCGACCCCTGCCCAGGAGGGAATCGACAGTTCGGTTCCAACA
  *                                        *              *                                                                                                                *  tandem duplication *            *                                                                                                                         *                                                                                                *                                *                                                                                                                 
4 mismatches outside homopolymer
> rheMac2 Both LTRs 100% identical to rheMac8 and -ve sense (113664035-4529 and 113655836-6353). 

Conclusion. 4 substitutions in 518 LTRs shared in the two builds so age is estimated to be 3.9my. 

Flanking regions (lower case, LTR is upper case; from rheMac8)
>5'
  cactgtggtctgagagagtgcttgataaaatgtcagttttcttgaatttgttgaggctcatcctgtggcctatcatatggtctatcttgcagaaagttccatTGAAACTAGGCCTCATAAAACTTAGAAACTAGGCCTCATATTAAAAAAAAAAAAAATTAACACCAGGTGGCTCTGGATAAGGTCCCACCCTGCCTCGA
>3'
TAGCGTGCTAGTAATAAATAACTCTCTGCTGTGAATCTCATGTCGGTGATCCTTCGCGGCGACCCCTGCCCAGGAGGGAATCGACAGTTCGGTTCCAACAccatgtgctgttgaatagaatgtatattctgtggttgttggatagaaagttctgtatatatctgttaactccatttgttcctgggcacagtttaaattca

___________________________________________________________________
*** Chr3:28091955-100392 (-ve sense) ****
 
>rheMac8 5' then 3'
TGAAACTAGGCCTCATAAAACTTAGAAACTAGGCCTCATAAAAAAAAAAAAAAAAATTAACACCAGGTGGCTCTGGATAGGGTCCCACCCTGATAGGGTCCCATCCTGCCAATTCCGGGAAACAACCTCATGGGGTCCCACCCTGCCAATTCCGGGGGTCCCACCCTGCCTCGAAGTTCCCGGAATCAACAACTCCAGGAAAAAACCTCATAAGGTCCTGCTCTAACCAATTAGAACAAGACACCTTGCTCAGGCCATAGCTAGACCCAATTACCATGCGCCTAAAGCTTTGTTTGAATTTCACGCCCTAAGCTGTGTTTGAACTTGTGTTTGCCTCTATAAACAACCTGTAACAAGCACTCGGGGTCCCAGGGCCAACTTAGAGCTTGGGACCCTAGCGCGCTAGTAATAAATAACTGTCTGCTGTGAATCTCGTGTCGGTGATCCTTCGCGGCGACCCCTGCCCAGGAGGGAATCGACAGTTCGGTTCCAACA
TGAAACTAGGCCTCATAAAACTTAGAAACTAGGCCTCA-----AAGAAAAAAAAAATTAACACCAGGTGGCTCTGGATAGGGTCCCACCCTGATAGGGTCCCATCCTGCCAATTCTGGGAAACAACCTCATGGGGTCCCACCCTGCCAGTTCCGGGGGTCCCACCCTGCCTCGAAGTTCCCGGAATCAACAACTCCAGGAAAAAACCTCATAAGGTCCTGCTCTAACCAATTAGAACAAGACACCTTGCTCAGGCCATAGCTAGACCCAATTACCACGCGCCTAAAGCTTTGTTTGAATTTCGCGCCCTAAGCTGTGTTTGAACTTGTGTTTGCCTATATAAACAACCTGTAACAAGCACTCGGGGTCCCAGGGCCAACTTAGAGCTTGGGACCCTAGCGCGCTAGTAATAAATAACTGTCTGCTGTGAATCTCGTGTCGGTGATCCTTCGCGGCGACCCCTGCCCAGGAGGGAATCGACAGTTCGGTTCCAACA
                                                                                                                   *                                *                                                                                                                               *                         *                                 *                          
5 mismatches (ignore one in homopolymer)

>rheMac2. 5' has identical match in rheMac2 (chr3:27516339-27516833) but 3' differs
TGAAACTAGGCCTCATAAAACTTAGAAACTAGGCCTCATAAAAAAAAAAAAAAAAATTAACACCAGGTGGCTCTGGATAGGGTCCCACCCTGATAGGGTCCCATCCTGCCAATTCCGGGAAACAACCTCATGGGGTCCCACCCTGCCAATTCCGGGGGTCCCACCCTGCCTCGAAGTTCCCGGAATCAACAACTCCAGGAAAAAACCTCATAAGGTCCTGCTCTAACCAATTAGAACAAGACACCTTGCTCAGGCCATAGCTAGACCCAATTACCATGCGCCTAAAGCTTTGTTTGAATTTCACGCCCTAAGCTGTGTTTGAACTTGTGTTTGCCTCTATAAACAACCTGTAACAAGCACTCGGGGTCCCAGGGCCAACTTAGAGCTTGGGACCCTAGCGCGCTAGTAATAAATAACTGTCTGCTGTGAATCTCGTGTCGGTGATCCTTCGCGGCGACCCCTGCCCAGGAGGGAATCGACAGTTCGGTTCCAACA
TGAAACTAGGCCTCATAAAACTTAGAAACTAGGCCTCAAA-----GAAAAAAAAAATTAACACCAGGTGGCTCTGGATAGGGTCCCACCCTGATAGGGTCCCATCTTGCCAATTCTGGGAAACAACCTCATGGGGTCCCACCCTGCCAGTTCCGGGGGTCCCACCCTGCCTCGAAGTTCCCGGAATCAACAACTCCAGGAAAAATCCTCATAAGGTCCTGCTCTAACCAATTAGAACAAGACACCTTGCTCAGGCCATAGCTAGACCCAATTACCACGCGCCTAAAGCTTTGTTTGAATTTCGCGCCCTAAGCTGTGTTTGAACTTGTGTTTGCCTATATAAACAACCTGTAACAAGCACTCGGGGTCCCAGGGCCAACTTAGAGCTTGGGACCCTAGCGCGCTAGTAATAAATAACTCTCTGCTGTGAATCTCGTGTCGGTGATCCTTCGCGGCGACCCCTGCCCAGGAGGGAATCGACAGTTCGGTTCCAACA
                                                                                                         *         *                                *                                                       *                                                                       *                         *                                 *                                                                                 *
7 mismatches (ignore 3 in homopolymers), including 5 in rheMac8
Therefore 5 shared mismatches in 495nts. Ages estimated top be 5.1 my

Flanking regions (lower case, LTR is upper case; from rheMac8)
>5' (alos in cynomolgus chr3:27933865-27934064)
catacctaagaggtatttcaattagaaaacattaatctgcatgtagtagaaaatgcaagttaaagtggtttaaacaatgacaacattcattgtcacatatTGAAACTAGGCCTCATAAAACTTAGAAACTAGGCCTCATAAAAAAAAAAAAAAAAATTAACACCAGGTGGCTCTGGATAGGGTCCCACCCTGATAGGGTC
>3'
TAGCGCGCTAGTAATAAATAACTGTCTGCTGTGAATCTCGTGTCGGTGATCCTTCGCGGCGACCCCTGCCCAGGAGGGAATCGACAGTTCGGTTCCAACAatataacaagaagctctagaatatttatattattcagtctactaattaggcattttgtcaacatcatgctataatcagaagagcttttcatctttgtagt
______________________________________________________________________
*** Chr3: 28106593-15637 (+ve sense) ***

>rheMac8 5'then 3' (5'= 28106593-71023 3' = 28115123-637)
TGAAACTAGGCCTCATAAAACTTAGAAACTAGGCCACATATAAAAAAAAAAAAAAATTTAACACCAGGTGGCTCTGGATAGGGTCCCACCCTGCCTCGATAGGGTCCCAACCTGATAGGGTCCCACCCTGCCAATTCCGGGAAACAACCTCATGGGGTCCCACCCTGCCAATTCCGGGGGTCCCACCCTGCCTCGAAGTTCCCGGAATCAGCAACTCCAAGAAAAAACCTCATAAGGTCCTGCTCTAACCAATTAGAACAAGACACCTTGCTCAGGCCATAGCTAGACCCAATTACCACGCGCCTAAAGCTTTGTTTGAATTTCGCGCCTTAAGTTGTGTTTGAACTTGTGTTTGCCTCTATAAACAACCTGTAACAA-------GGGTCCCAGGGCCAACTTAGAGCTTGGGACCCTAGTGCGCTAGTAATAAATAACTCTCTGCTGTGAATCTCGTGTCGGTGATCCTTCGCGGCGACCCCTGCCCAGGAGGGAATCGACAGTTCGGTTCCAACA
TGAAACTAGGCCTCATAAAACTTAGAAACTAGGCCTCATAT--AAAAAAAAAAAAATTTAACACCAGGTGGCTCTGGATAGGGTCCCACCCTGCCTCGATAGGGTCCCACCCTGATAGGGTCCCACCCTGCCAATTCCGGGAAACAACCTCATGGGGTCCCACCCTGCCAATTCCGGGGGTCCCACCCTGCCTCGAAGTTCCCGGAATCAGCAACTCCAAGAAAAAACCTCATAAGGTCCTGCTCTAACCAATTAGAACAAGACACCTTGCTCAGGCCATAGCTAGACCCAATTACCACGCGCCTAAAGCTTTGTTTGAATTTCGCGCCTTAAGCTGTGTTTGAACTTGTGTTTGCCTCTATAAACAACCTGTAACAAGCACTCGGGGTCCCAGGGCCAACTTAGAGCTTGGGACCCTAGCGCGCTAGTAATAAATAACTCTCTGCTGTGAATCTCGTGTCGGTGATCCTTCGCGGCGACCCCTGCCCAGGAGGGAATCGACAGTTCGGTTCCAACA
4 mismatches                       *                                                                         *                                                                                                                                                                                                                                *                                                                                     *                                                                             
4 mismatches in 509nts = 3.9 million years

look for these LTRs in rheMac2 (used flanks)
>rheMac2 5' then 3' (5' = 27523033-541 3' = 27530997-1511)
TGAAACTAGGCCTCATAAAACTTAGAAACTAGGCCACATATTAAAAAAAAAAAAATTTAACACCAGGTGGCTCTGGATAGGGTCCCACCCTGCCTCGATAGGGTCCCAACCTGATAGGGTCCCACCCTGCCAATTCCGGGAAACAACCTCATGGGGTCCCACCCTGCCAATTCCGGGGGTCCCACCCTGCCTCGAAGTTCCCGGAATCAGCAACTCCAAGAAAAAACCTCATAAGGTCCTGCTCTAACCAATTAGAACAAGACACCTTGCTCAGGCCATAGCTAGACCCAATTACCACGCGCCTAAAGCTTTGTTTGAATTTCGCGCCTTAAGTTGTGTTTGAACTTGTGTTTGCCTCTATAAACAACCTGTAACAA-------GGGTCCCAGGGCCAACTTAGAGCTTGGGACCCTAGTGCGCTAGTAATAAATAACTCTCTGCTGTGAATCTCGTGTCGGTGATCCTTCGCGGCGACCCCTGCCCAGGAGGGAATCGACAGTTcggttccaaca
TGAAACTAGGCCTCATAAAACTTAGAAACTAGGCCTCATAT-AAAAAAAAAAAAATTTAACACCAGGTGGCTCTGGATAGGGTCCCACCCTGCCTCGATAGGGTCCCACCCTGATAGGGTCCCACCCTGCCAATTCCGGGAAACAACCTCATGGGGTCCCACCCTGCCAATTCCGGGGGTCCCACCCTGCCTCGAAGTTCCCGGAATCAGCAACTCCAAGAAAAAACCTCATAAGGTCCTGCTCTAACCAATTAGAACAAGACACCTTGCTCAGGCCATAGCTAGACCCAATTACCACGCGCCTAAAGCTTTGTTTGAATTTCGCGCCTTAAGCTGTGTTTGAACTTGTGTTTGCCTCTATAAACAACCTGTAACAAGCACTCGGGGTCCCAGGGCCAACTTAGAGCTTGGGACCCTAGCGCGCTAGTAATAAATAACTCTCTGCTGTGAATCTCGTGTCGGTGATCCTTCGCGGCGACCCCTGCCCAGGAGGGAATCGACAGTTCGGTTCCAACA
4 mismatches                       *                                                                         *                                                                                                                                                                                                                                *                                                                                     *

Conclusion. 4 mismatches in both builds in 517 LTR so age estimated to be 3.9my. 

Flanking regions (lower case, LTR is upper case; from rheMac8)
>5'
   tccttttatttacttaagtttggcaattctatatcaaattctattcctgtttttttccctctgtctcccctccattgttcttttacagcatctcataccctTGAAACTAGGCCTCATAAAACTTAGAAACTAGGCCACATATAAAAAAAAAAAAAAATTTAACACCAGGTGGCTCTGGATAGGGTCCCACCCTGCCTCGA
>3'
TAGCGCGCTAGTAATAAATAACTCTCTGCTGTGAATCTCGTGTCGGTGATCCTTCGCGGCGACCCCTGCCCAGGAGGGAATCGACAGTTCGGTTCCAACAccctgtttggcttcaacacaatcaccacatctgcaagtacaaatattctgcttccccaccagattatttcaatagccctgtaacaagtctctcaccctta

________________________________________________________________________
Chr5:123585628-123593787 (-ve sense)

>rheMac8 5' then 3'
TGAAACTAGGCCTCATAtagAAAAAATTAACACCAGGTGGCTCTGGATAGGGTCCCACCCTGCCTCGATAGGGaCCCACCCTGATAGGGTCCCACCCTGCCAATTCCGGGAAACAACCTCATGGGGTCCCACCCTGCCAATTCCGGGGGTCCCACCCTGCCTCGAAGTTCCCaGAATCAaCAACTCCAgGaAAAAAACCTCATcAGGTCCTGCTCTAAaCAATTAGcAtAAGACACCTTGCTCAGGCCATAGCTAGACCCAATcAttttGCGCCTtAAGCTTTGTTTGAATTTCGCGCCaTAAGCTGTGTTTGAACTTGTGTTTGCtTATATAAACAgCCTGTAACAAGCAgTtGGGGTCCCAGGGCCAACTTAGAGCTTGGGACCCTAGCGCGCTAGTAATAAATAACTCTCTGCTGTGAATCTtGTGTCGgtgatgGTGATCCTTCGCGGCGACtCCTGCCCAGGAGGGAATCGACAGTTCGGTTCCAACA
TGAAACTAGGCCTCATAtagAAAAAATTAACACCAGGTGGCTCTGGATAGGGTCCCACCCTGCCTCGATAGGGaCCCACCCTGATAGGGTCCCACCCTGCCAATTCCGGGAAACAACCTCATGGGGTCCCACCCTGCCAATTCCGGGGGTCCCACCCTGCCTCGAAGTTCCCGGAATCAaCAACTCCAgG-AAAAAACCTCATAAGGTCCTGCTCTAACCAATTAGcAtAAGACACCTTGCTCAGGCCATAGCTAGACCCAATcAttttGCGCCTtAAGCTTTGTTTGAATTTCGCGCCaTAAGCTGTGTTTGAACTTGTGTTTGCtTATATAAACAgCCTGTAACAAGCAgTCGGGaTCCCAGGGCCAACTTAGAGCTTGGGACCCTAGCGCGCTAGTAATAAATAACTCTCTGCTGTGAATCTCGTGTCG------GTGATCCTTCGCGGCGACCCCTGCCCAGGAGGGAATCGACAGTTCGGTTCCAACa
                                                                                                                                                                            *                                             *                                                                                                                                      *   *                                                                   *                               *       
6 mismatches (both LTRs identical in rheMac2 build). 493nts long therefoe

Flanking regions (lower case, LTR is upper case; from rheMac8) 5' then 3'
gctcacgcctgtaatcccagcactttgggaggccgaggtgggcggatcacaaggtcaggagatcgagaccatggtgaaactccgtctttactaaaaatacTGAAACTAGGCCTCATAtagAAAAAATTAACACCAGGTGGCTCTGGATAGGGTCCCACCCTGCCTCGATAGGGaCCCACCCTGATAGGGTCCCACCCTGC
CCTAGCGCGCTAGTAATAAATAACTCTCTGCTGTGAATCTCGTGTCGGTGATCCTTCGCGGCGACCCCTGCCCAGGAGGGAATCGACAGTTCGGTTCCAACAatacaaaaaatgagccgggcgcgggctactcaggaggctgaggcaggagaatgtcgtgaacccaggaggcggagatttcagtgagccaggatcgcgcca

________________________________________________________________________
Chr8:14596826-605415 (+ve sense)

>rheMac8 5' then 3'
TGAAACTAGGCCTCATAattcttaagcctcataaaatttagaaagcttggccatcatgaaacttaaacctcagatggccacagatag----ccccccgatgttcctagaacttaaacagaaagacaattccaggaaatagcctcatgaggtcctaccctgataacctcatggggcCCCACCCTGATAGcctcatgaggtcctaccctgataacctcatagggtcctaccctgactcaatgtccccgatGTTCCCGGAATCAGCAAtTCCAgGAAAgAACCTCcTAAGGTCCTGCcCTAACCAATcAGAACAAGAtACCTTGCTCAGGCCATAGacAGACCtAATaACCACaCGCCTAAAGCTTTGTTTGAATTTCGCGCCcTAAGCTGTGTTTGAACTTGTGTTTGCCTATATAAACAACCTGTAACAAGCACTCGGGGTCCCAGtGCCAACTTAGAGCTTaGGACCCTAGCGCGCTAGTAATAAATAACTCT--GCTGTGAATCTCGTGTCGGTGATCCTTCGtGGCGACCCCTGCCCAaGAaaGAATtGACAGTTCaGTTCCAACA
TGAAACTAGGCCTCATAAttcctaaGCCTCATAaaatttagaaagcttggccatgatgaaacttaaaccccagatggccacagatgctaagccccccgatgttcccagaacccaaacagaaagacaattccaggaaatagcctcatgaGGTCCCACCCTGataacctcatggggcCCCACCCTGATAGcctcatgaGGTCCCACCCTGattacctcataGGGTCCCACCCTGactcaatgtccccgatGTTCCCGGAATCAGCAAtTCCAgGAAAgAACCTCcTAAGGTCCcGCcCcAACCAATcAGAACAAGAtACCTTGCTCAGGCCATAGacAGACCCAATTACCACaCGCCTAAAGCTTTGTTTGAATTTCGCGCCcTAAGCTGTGTTTGAACTTGTGTTTGCCTATATAAACAACCTGTAACAAGCACTCGGaGTCCCAGGGCCAACTTAGAGCTTaGGACCCTAGCGCGCTAGTAATAAATAACTCTCTGCTGTGAATCTCGTGTCGGtgatccttcgcggcgacccctgcccaagaaagaatcgacagttcagttccaaca
                     *                                *              *                                   *     **                                        *                                               *        *              *                                                                 *    *                                           *   *                                                                                            *       *                                                                              *                        *                     
18 mismatches in 568

>rheMac2 5' (14798958-14799519) is identical to one in rheMac8
>rheMac2 3' (14806979-14807546)
TGAAACTAGGCCTCATAATTCCTAAGCCTCATAAAATTTAGAAAGCTTGGCCATGATGAAACTTAAACCCCAGATGGCCACAGATGCTAAGCCCCCCGATGTTCCCAGAACCCAAACAGAAAGACAATTCCAGGAAATAGCCTCATGAGGTCCCACCCTGATAACCTCATGGGGCCCCACCCTGATAGCCTCATGAGGTCCCACCCTGATTACCTCATAGGGTCCCACCCTGACTCAATGTCCCCGATGTTCCCGGAATCAGCAATTCCAGGAAAGAACCTCCTAAGGTCCCGCCCCAACCAATCAGAACAAGATACCTTGCTCAGGCCATAGACAGACCCAATTACCACgCGCCTAAAGCTTTGTTTGAATTTCGCGCCCTAAGCTGTGTTTaAACTTGTGTTTGCCTATATAAACAACCTGTAACAAGCACTCGGAGTCCCAGGGCCAACTTAGAGCTTAGGACCCTAGCGCGCTAGTAATAAATAACTCTCTGCTGTGAATCTCGTGTCGGTGATCCTTCGCGGCGACCCCTGCCCAAGAAAGAATCGACAGTTCAGTTCCAACA
                     *                                *              *                                   *     **                                        *                                               *        *              *                                                                 *    *                                           *   *     *                                          *                                           *       *                                                                              *                        *                     
20 mismatches (includes the 18 in rehMac8). LTR is 568nts therefore age is 15.8my

Flanking regions (lower case, LTR is upper case; from rheMac8)
>5'
atgaattgcctgttaaactaataattcaaagactgacttagccatcttcttccctcttcattcgaatcatacaggcagggtggggcctgcagactgaaggTGAAACTAGGCCTCATAATTCTTAAGCCTCATAAAATTTAGAAAGCTTGGCCATCATGAAACTTAAACCTCAGATGGCCACAGATAGCCCCCCGATGTTC
>3'
TAGCGCGCTAGTAATAAATAACTCTCTGCTGTGAATCTCGTGTCGGTGATCCTTCGCGGCGACCCCTGCCCAAGAAAGAATCGACAGTTCAGTTCCAACAaaggtagctggatcttcacctctgactaagttttaaggaatgctgt

___________________________________________________________________
*** Chr9:50301533-10531 (+ve sense) ****

>rheMac8 5' then 3' (5' = chr9:50301533-2048 3' = chr9:50309984-10531)
tgaaactaggcctcataattcctaagcctcataaaatttagaaagcttggccatcatgaaacttaaaccccagatggccacGGATAGCCCCCCGATGTTCCCAGAACCCAAACAGAAAGACAATTCCGGGAAATAGCCTCATGGGGTCCCACCCTGATAACCTCATGGGGTCCCACC--------------------------------CTGACTCAATGTCCCCGATGTTCCCGGAATCAGCAATTCCAGGAAAGAACCTCCTAAGGTCCCGCCCCAACCAATCAGAACAAGATACCTTGCTCAGGCCATAGACAGACCCAATTACCACGCGCCTAAAGCTTTGTTTGAATTTTGCGCCCTAAGCTGTGTTTGAACTTGTGTTTGCCTATATAAACAACCTGTAATAAGCACTCGGGGTCCCAGGGCCAACTTAGAGCTTGGGACCCTAGCTCGCTAGTAATAAATAACTCTCTGCTGTGAATCTCGTGTCGGTGATCCTTCGCGGCGACCCCTGCCCAGCGGGGAATCGACAGTTCGGTTCCAACA
TGAAACTAGGCCTCATAATTCCTAAGCCTCATAAAATTTAGAAAGCTTGGCCATCATGAAACTTAAACCCCAGATGGCCACGGATAGCCCCCCGATGTTCCCAGAACCCAAACAGAAAGACAATTCCGGGAAATAGCCTCATGGGGTCCCACCCTGATAGCCTCATGAGGTCCCACCTGATAGCCTCATGAGGTCCCACCCGTCCCACCCTGACTCAATGTCCCCGATGTTCCCGGAATCAGCAATTCCAGGAAAGAACCTCCTAAGGTCCCGCCCCAACCAATCAGAACAAGATACCTTGCTCAGGCCATAGACAGACCCAATTACCACGCGCCTAAAGCTTTGTTTGAATTTCGCGCCCTAAGCTGTGTTTGAACTTGTGTTTGCCTATATAAACAACCTGTAACAAGCACTCGGGGTCCCAGGGCCAACTTAGAGCTTGGGACCCTAGCTCGCTAGTAATAAATAACTCTCTGCTGTGAATCTCGTGTCGGTGATCCTTCGCGGCGACCCCTGCCCAGCGGGGAATCGACAGTTCGGTTCCAACA
mutations                                                                                                                                                      *       *                                                                                                                                                                                          *                                                    *

>rheMac2 5' then 3'
tgaaactaggcctcataattcctaagcctcataaaatttagaaagcttggccatcatgaaacttaaaccccagatggccacGGATAGCCCCCCGATGTTCCCAGAACCCAAACAGAAAGACAATTCCGGGAAATAGCCTCATGGGGTCCCACCCTGATAACCTCATGGGGTCCCACC--------------------------------CTGACTCAATGTCCCCGATGTTCCCGGAATCAGCAATTCCAGGAAAGAACCTCCTAAGGTCCCGCCCCAACCAATCAGAACAAGATACCTTGCTCAGGCCATAGACAGACCCAATTACCACGCGCCTAAAGCTTTGTTTGAATTTTGCGCCCTAAGCTGTGTTTGAACTTGTGTTTGCCTATATAAACAACCTGTAATAAGCACTCGGGGTCCCAGGGCCAACTTAGAGCTTGGGACCCTAGCTCGCTAGTAATAAATAACTCTCTGCTGTGAATCTCGTGTCGGTGATCCTTCGCGGCGACCCCTGCCCAGCGGGGAATCGACAGTTCGGTTCCAACA
TGAAACTAGGCCTCATAATTCCTAAGCCTCATAAAATTTAGAAAGCTTGGCCATCATGAAACTTAAACCCCAGATGGCCACGGATAGCCCCCCGATGTTCCCAGAACCCAAACAGAAAGACAATTCTGGGAAATAGCCTCATGGGGTCCCACCCTGATAACCTCATGGGGTCCCACC--------------------------------CTGACTCAATGTCCCCGATGTTCCCGGAATCAGCAATTCCAGGAAAGAACCTCCTAAGGTCCCGCCCCAACCAATCAGAACAAGATACCTTGCTCAGGCCATAGACAGACCCAATTACCACGCGCCTAAAGCTTTGTTTGAATTTCGCGCCCTAAGCTGTGTTTGAACTTGTGTTTGCCTATATAAACAACCTGTAACAAGCACTCGGGGTCCCAGGGCCAACTTAGAGCTTGGGACCCTAGCTCGCTAGTAATAAATAACTCTCTGCTGTGAATCTCGTGTCGGTGATCCTTCGCGGCGACCCCTGCCCAGCGGGGAATCGACAGTTCGGTTCCAACA
mutations                                                                                                                     *                                                                                                                                                                                                                                   *                                                    *

Conclusion. The two LTRs of this locus in rheMac8 have a total of 4 substitutions in the 516 LTs but in the earlier build they have 3, only 2 of which are shared in both builds. Given 2 mismatches we have an estimated age of 1.9my. 

Flanking regions (lower case, LTR is upper case; from rheMac8)
>5'
   ctttgcatttttaatttatactctgttatagggctaactccaagttgatttgtgtgtatgtatacatatgtttatatatatatatatacacacacacacaTGAAACTAGGCCTCATAATTCCTAAGCCTCATAAAATTTAGAAAGCTTGGCCATCATGAAACTTAAACCCCAGATGGCCACGGATAGCCCCCCGATGTTC
>5' in cynomolgus (chr9:55078568-763 -ve sense)
   ctttgcatttttaatttatactctgttaaagggctaactccaagttgatttgtgtgtatgtatacatatgtttatatatatata----cacacacacacaTGAAACTAGGCCTCATAATTCCTAAGCCTCATAAAATTTAGAAAGCTTGGCCATCATGAAACTTAAACCCCAGATGGCCACGGATAGaCCCCCGATGTTC

>3'
 GCTCGCTAGTAATAAATAACTCTCTGCTGTGAATCTCGTGTCGGTGATCCTTCGCGGCGACCCCTGCCCAGCGGGGAATCGACAGTTCGGTTCCAACAcacacatatatatatacatacatgcacatatatatgtatataataaaggcttttgaatcaagcgttgtcttctcttacttgaggtccagatagtgttctg
>3' in cynomolgus (chr9:55063875-4124 -ve sense)
TAGCgCGCTAGTAATAAATAACTCTCTGCTGTGAATCTCGTGTCGGTGATCCTTCGCGGCGACCCCTGCCCAGCGGGGAATCGACAGTTCGGTTCCAacAcacacacatatatatacatacatgcacatatatatgtatataataaaggcttttgaatcaagcattgtcttctcttacttgaggtccagatagtgttctg

___________________________________________________________________
*** ChrX:88958264-88966804 (-ve sense) ****
Could not find  this locus in rheMac2 build (but it is in macFas5)

>rheMac8 5' then 3'
TGAAACTAGGCCTCATAAttcctaaGCCTCATAaaatttagaaagcttggccatcatgaaacttaaaccctagatggccacggatagccccccggtgttcccagaacctaaacagaaagaCAATTCCGGGAAAtagcctcatgaggtcctaccttgatagCCTCATGaGGTCCtACCCTGataacctcatGGGGTCCCACCCTGactcaatgtccccgatGTTCCCaGAATCAGCAAtTCCAgGAAAgAACCTCcTAAGGTCCcGCcCcAACCAATcAGAACAAGAtACCTTGCTCAGGCCATAGacAGACCCAATTACCACGCGCCTAAAGCcTTGTTTGAATTTCGtGCCcTAAGCTGTGTTTGAACTTGTGTTTGCCTATATAAACAACCTGTAACAAGCAgTCGGGGTCCCAGGGCCAACTTAGAGCTTaGGACCCTAGCGCGCTAGTAATAAATAACTCTCTGCTGTGAATCTCGTGTCGGTGATCCTTCGCGGCGACCCCTGCCCAGGAGGGAATCGACAGTTCGGTTCCAACA
TGAAACTAGGCCTCATAAttcctaagcctcataaaatttaaaaagcttggccatcgtgaaacttaaaccccagatggccacggatagccccccgatgttcccagaacccaaacagaaagacaattccgggaaatagcctcatgGGGTCCCACCCTGatagcctcatgaGGTCCCACCCTGATAGcctcatGGGGTCCCACCCTGCCTcaatgtcccCGAtGTTCCCGGAATCAGCAAtTCCAgGAAAgAACCTCcTAAGGTCCcGCcCcAACCAATcAGAACAAGAtACCTTGCTCAGGCCATAGacAGACCCAATTACCACGCGCCTAAAGCTTTGTTTGAATTTCGCGCCcTAAGCTGTGTTTGAACTTGTGTTTGCCTATATAAACAACCTGTAACAAGCACTCGGGGTCCCAGGGCCAACTTAGAGCTTaGGACCCTAGCGCGCTAGTAATAAATAACTCTCTGCTGTGAATCTCGTGTCGGTGATCCTTCGCGGCGACCCCTGCCCAGGAGGGaatcgacagttcggttccaaca
                                         *             *              *                       *             *                                  *     *   *                   *         *                    *                     *                                                                                                          *              *                                                       *  
15 mismatches in rheMac8 (cannot correct using rheMac2). In 540nt long LTR therefore age = 13.9my

Flanking regions  (lower case, LTR is upper case; from rheMac8): c/g mutation in TSD = cagt/gagt
>5'
aattaaaagcagaaaaaaagagaggcatagcaagatggtggaatagaaagctccactgaacattcctctcccacaataacagaaatataaggacatgagtTGAAACTAGGCCTCATAATTCCTAAGCCTCATAAAATTTAGAAAGCTTGGCCATCATGAAACTTAAACCCTAGATGGCCACGGATAGCCCCCCGGTGTTC
>3'
TAGCGCGCTAGTAATAAATAACTCTCTGCTGTGAATCTCGTGTCGGTGATCCTTCGCGGCGACCCCTGCCCAGGAGGGAATCGACAGTTCGGTTCCAACAcagtgagcaataatcatctgaaggtacaaaatgcactagtaatactaagtacacagaaaaaaaacccagaacattata


___________________________________________________________________
*** ChrY:110651278-9714 (-ve sense) ****

>rheMac8 5' then 3'
TGAAACTAGGCCTCATAAAACTTAGAAACTAGGCCTCATATAAAAAAAAAATTAACACCAGGTGGCTCTGGATAGGGTCCCACCCTGCCTCGATAGGGTTCCACCCTGATAGGGTCCCACCCTGCCAATTCCGGGAAACAACCTCATGGGGTCCCACCCTGCCAATTCCGGGGGTCCCACCCTGCCTCGAAGTTCCCGGAATCAGCAACTCCAAGAAAAAACCTCATAAGGTCCTGCTCTAACCAATTAGAACAAGACACCTTGCTCAGGCCATAGCTAGACCCAATTACCACGCGCCTAAAGCTTTGTTTGAATTTCGCGCCTTAAGCTGTGTTTGAACTTGTGTTTGCCTATATAAAAAACCTATAACAAGCACTCGGGGTCCCAGGGCCAACTTAGAGCTTGGGACCCTAGCGCGCTAGTAATAAATAACTCTCTGCTGTGAATCTCGTGTCGGTGATCCTTCGCGGCGACCCCTGCCCAGGAGGGAATCAACAGTTCG---------
TGAAACTAGGCCTCATAAAACTTAGAAACTAGGCCTCATATAAAAAAAAAATTAACACCAGGTGGCTCTGGATAGGGTCCCACCCTGCCTCGATAGGGTTCCACCCTGATAGGGTCCCACCCTGCCAATTCCGGGAAACAACCTCATGGGGTCCCACCCTGCCAATTCCGGGGGTCCCACCCTGCCTCGAAGTTCCCGGAATCAGCAACTCCAAGAAAAAACCTCATAAGGTCCTGCTCTAACCAATTAGAACAAGACACCTTGCTCAGGCCATAGCTAGACCCAATTACCACGCGCCTAAAGCTTTGTTTGAATTTCGCGCCTTAAGCTGTGTTTGAACTTGTGTTTGCCTATATAAACAACCTGTAACAAGCACTCGGGGTCCCAGGGCCAACTTAGAGCTTGGGACCCTACTGCTCTAGTAATAAATAACTCTCTGCTGTGAATCTCGTGTCGGTGATCCTTCGCGGAGACCCCTGCCCAGGAGGGAATCGACAGTTCGGTTCCAACA
                                                                                                                                                                                                                                                                                                                                                                              *                                              **  *                                                    *                      *                   
Conclusion. 3 mismatches in a 511nt LTR (a group of 3 apparent substitutions within a 5nt stretch treated as an error) so age is estimated to be 2.9my (this locus is not in the rheMac2 build).

Flanking regions (lower case, LTR is upper case; from rheMac8)
>5'
    agcaatttacatgaggaggcatctggaaatcatctctagtaaagaacagctagatgaattcctaatcttacagaaaaatgaactaggcaggtacttgaggaTGAAACTAGGCCTCATAAAACTTAGAAACTAGGCCTCATATAAAAAAAAAATTAACACCAGGTGGCTCTGGATAGGGTCCCACCCTGCCTCGATAGGGT
>3'
CTACTGCTCTAGTAATAAATAACTCTCTGCTGTGAATCTCGTGTCGGTGATCCTTCGCGGAGACCCCTGCCCAGGAGGGAATCGACAGTTCGGTTCCAACAaggagagctgcttccaaatactttaggaattagttacgtggggtgaaaaaggaagagataggaagagatttgttcatgtgtctatagaggtcattcctaa


___________________________________________________________________
*** Chr1:55452680-60247 (+ve sense) *** 
This is the incomplete young locus (identical 511nt long LTRs).
 
>rheMac8 5' then 3'
TGAAACTAGGCCTCATAAAACTTAGAAACTAGGCCTCACATAGAAAAAAGTTAACACCAGGTGGCTCTGGATAGGGTCCCACCCTGCCTCGATAGGGTCCCACCCTGATAGGATCCCACCCTGCCAATTCCGGGAAACAACCCCATGGGGTCCCACCCTGCCAATTCCAGGGGTCCCACCCTGCCTCGAAGTTCCCGGAATCAGCAACTCCAAGAAAAAAACCTCATAAGGTCCTGCTCTAACCAATTAGAACAAAACACCTTGCTCAGGCCATAGCTAGACCCAATTACCACGCGCCTAAAGCTTTGTTTGAATTTCGCGCCTTAAGCTGTGTTTGAACTTGTGTTTGCCTATATAAACAACCTGAAACAAGCACTCTGGGTCCCAGGACCAACTTAGAGCTTGGGACCCTAGCGCGCTAGTAATAAATAACTCTCTGCTGTGAATCTTGTGTCGGTGGTCCTTCGCGGCGACCCCTGCCCAGGAGGGAATCGACAGTTCGGTTCCAACA
TGAAACTAGGCCTCATAAAACTTAGAAACTAGGCCTCACATAGAAAAAAGTTAACACCAGGTGGCTCTGGATAGGGTCCCACCCTGCCTCGATAGGGTCCCACCCTGATAGGATCCCACCCTGCCAATTCCGGGAAACAACCCCATGGGGTCCCACCCTGCCAATTCCAGGGGTCCCACCCTGCCTCGAAGTTCCCGGAATCAGCAACTCCAAGAAAAAAACCTCATAAGGTCCTGCTCTAACCAATTAGAACAAAACACCTTGCTCAGGCCATAGCTAGACCCAATTACCACGCGCCTAAAGCTTTGTTTGAATTTCGCGCCTTAAGCTGTGTTTGAACTTGTGTTTGCCTATATAAACAACCTGAAACAAGCACTCTGGGTCCCAGGACCAACTTAGAGCTTGGGACCCTAGCGCGCTAGTAATAAATAACTCTCTGCTGTGAATCTTGTGTCGGTGGTCCTTCGCGGCGACCCCTGCCCAGGAGGGAATCGACAGTTCGGTTCCAACA

Flanking regions (lower case, LTR is upper case; from rheMac8)
>5' (not in rheMac2 or macFas5)
ctgacaacaaggtagtattggagtgttataggatcagggagaagaccttcaattatcaattataggttttacatttaccctggctcttaaaggaatagggTGAAACTAGGCCTCATAAAACTTAGAAACTAGGCCTCACATAGAAAAAAGTTAACACCAGGTGGCTCTGGATAGGGTCCCACCCTGCCTCGATAGGGTC
>3' (not in rheMac2 or MacFas5)
TAGCGCGCTAGTAATAAATAACTCTCTGCTGTGAATCTTGTGTCGGTGGTCCTTCGCGGCGACCCCTGCCCAGGAGGGAATCGACAGTTCGGTTCCAACAagggcacacttttctttactactactttctctctttgactccctctttgtctctgcctctttcccctctctctctttgtagatggattttggaaacacag

>Reconstructed pre-integration site at chr1:55452680-55460247
ctgacaacaaggtagtattggagtgttataggatcagggagaagaccttcaattatcaattataggttttacatttaccctggctcttaaaggaatagggcacacttttctttactactactttctctctttgactccctctttgtctctgcctctttcccctctctctctttgtagatggattttggaaacacag

# above reconstructed pre-integration site has identical match in rheMac2 (UCSC output below)
browser details YourSeq          196     1   196   196 100.0%     1   +   58652921  58653116    196
# identical match in an unassembled part of rheMac8. Second best match is 91% -- many others at lower similarities (is within HERV-17-int family ERV1 on RM track). 
browser details YourSeq          196     1   196   196 100.0%  Un_NW_014907418v1   -        382       577    196
# Extend to 500nts flanking on either side
>rheMac8_dna range=chrUn_NW_014907418v1:1-1077 5'pad=381 3'pad=500 strand=+ repeatMasking=none
GGAGTCTTGTCCCTGGTGCCCCTCCCAATTTAGGTATATAGCTCTCAACATGGGCAGTTATGTGGGACCTGTTTCCCACCACCCTTGCCAGGGCTCCAAGTTCTACTATGAGTCATGGCCCCAAGTTTGTAAATGACTAGGAGGATTGTTCTCCCATTGTGTAAGATGTTCTTCTCCCCCAATTTCTACCCAACTTACCCCTCTGCAACACAATCACCAAGCCTTGGCTTCTTGGCTAGGGCCTTAGAACTGATGACCCAGTACTTTAACAACTGGAACTATGTCTATGACAACATAATAGATCAGGATGAAAACTAATTGAGTAAAGGGAGCTATATATTCCTATAGTGACAAATGAGGCAACAAGCGAACATCCTTCCACTGTGTTTCCAAAATCCATCTACAAAGAGAGAGAGGGGAAAGAGGCAGAGACAAAGAGGGAGTCAAAGAGAGAAAGTAGTAGTAAAGAAAAGTGTGCCCTATTCCTTTAAGAGCCAGGGTAAATGTAAAACCTATAATTGATAATTGAAGGTCTTCTCCCTGATCCTATAACACTCCAATACTACCTTGTTGTCAGTGTAAACAAGGGTGTAGCGTGAAAACACTGAGACCACTGACAACCCGTAGCCTTCCTATCAAAAATCCTTAATGTAGTAACCCACATATGGACCAAATGCATTCAGTCGGTAGCAGCAACTGCTTTGCTGAAAGTAGAAAAGTAATCTGTAGAGGAAACCTCGTTGTGAGCACACCTCACCAGTTCAGAAGTATCCTGTCAAAAAGCAAAAAGACAGCTTACTAACTCAAATCTTAAAGTATGGGGCTATTCTGTTAGAAAAAGGTGATTTAACAGTAACCACTGAAAATTCCCTTAACCTAGCAGATTTCCTAAATCTTCTAGGGGATTTAAATCTTCATTACCATATAAAGGTCCAACCAGACCTAAGAGGATCTCCCTTCAAGACAGTATGATAGATGGTTCCCCCTGGGTGATTGAGGAAAAAAAAAACACAATGGGTATTCAGTAATTGATAGGGAGACTCTTGTGGAAGCAGAGTTGGGAGAATTGCCTAATAA
# search cynomologus genome. Best match is 99.5%. Second best is 91.2%. This is it!
browser details YourSeq          986     1  1008  1077  99.5%     1   +  171607811 171608822   1012
