# Supplementary material for: Variable Baseline Papio cynocephalus Endogenous Retrovirus (PcEV) Expression Is Upregulated in Acutely SIV-Infected Macaques and Correlated to STAT1 Expression in the Spleen
Source: Front Immunol. 2019 May 15;10:901. doi: 10.3389/fimmu.2019.00901 (PMC6529565; doi:10.3389/fimmu.2019.00901)
Supplement: Supplementary file 2 [file Data_Sheet_2.zip › PcEV_env_align.fas]

>macaque_reference
ATGGAGACTCCGAcGCTCCGAGGACCCGCTCAAGATAAGACTCTCTCGTATCTAGCCCCTTGCTTATTACTAGCCCTCCTTCCCTGCGTCGCTGGCAG------------------------------------------------TAATAACCCCCACCGGCCATATAACCTGACCTGGCAGGTAACTGATTTTAGTACTCATGAGGTCTTAGGTAAAACCTCAAAAATTGCTCCTATGGGGACTTGGTTCCCTGACCTCTATTTCAACCTAGACAAA---ATAGCAAGGATAGATGACATGGAAGGGGGAGAATGGAGAAAACAGGCTAGAAGGGTGTCCGTAAGCCGGAACGGGTTTTATGCCTGTCCCGGATTCAGGACAGGAGAAATGAGAAAAACTTGTGGAGAAATAGATGCCCTGTTTTGCGCTAGTTGGTCCTGTATAACTACTAATGATGGAGAATGGAAATGGgCCACGAAACCCTGGTACATAACCATGTCCTTTGTCCAGCGCTGCACCAGAACCCGATATTCAAAAACTTGCAATCTGGTCCGCATCAAGTTTGAAGATGCAGCAAAATCTGATAACCGTTGGATATCCGGGTTAACATGGGGCCTATATTTATACCAAAAGCCACTGTATGGAATCCCTATCCAAATCAAATTAATAGTCAACCCTATCACAGCCCCTGTCGCAGTAGGACCAAACCAAGTTTTATCAGAAACAAGGAAGCCCCTGGTTCCTGCACCGAGAGAGCCCCAACCAAGAGCTCCTAAAAGCACTTCCCCGCCCTTAATCTCCACCTCCTCTAAATACACACCCTCAGCCCAAAACGTCACCCGCGGGCCCCTTGACCTGGGAATAGGTGACAG---GCTCCTAAATCTCATAAA---GGGCTCCTATTTCGCTTTAAACCAGACAAAGCCAGAATTTACCTCCTCTTGCTGGCTATGTCTGGCAACAGGCCCCCC---TTACTATGAAGGCATCGCCTCCACTAATAATTTCACTAACTCCGCCAATCCTACTGGATGCGCGTGGGAACAACAAAGAAAACTAACCCTGGCTGAGGTTTCTGGGTCGGGAACCTGCATAGGCCAAGTGCCCCCTAGTCATCAGCATCTTTGTAATGTAACCTTGACAGTACCCAGCTCCAATCACTATTTGGTCCCCTCCGAGACGGACTGGTGGGCTTGCAACACTGGGCTCACCCCCTGTGTATCCACAGCCGTTTTTAGCAGCGGCACCCACTATTGCGTATTGGTACAAGTTGTTCCCCGAGTATACTATCACTCTGGAGACTCCTTTGATCTCCGGTATGAGCAAAAAACTCATACTAGACCAAAGAGAGAACCTATCTCCCTCACCCTCGCCGTCATGTTAGGAATTGGGGTAGCGGCTGGAGTTGGGACCGGGACAGCAGCCCTAGTGCATGGTAACCATCATCTGCAACAACTTAGAATAGCCATAGATGAAGACCTTAGAGCCATAGAACAATCTATCACAAAACTTGAAGAGTCCTTGACTTCTCTGTCTGAAGTTGTATTACAAAACCGACGAGGACTAGAAATTGTCTTTCTGAAAGAGGGCGGGCTCTGTGCAGCCCTGAAAGAGCAATGTTGTTTTTATGCAGATCATTCAGGAGTAGTTAAAGATTCTATGGCAAAACTAAGAGAAAGATTAGACAAGAG---AAAAAAAGAGAGAGAATCTCAGCAAAGTTGGTTTGAAAATTGGTACAACCaATCCCCTTGGTTTAGCACCCTAATCTCCACCATCTTAGGACCCCTCATCCTGCTCACGCTCATCTTGACTTTCGGGCCGTGCATACTcAACCGcTTACTCaCCCTTATTAAAAATAGATTAAACATAGTACATGCTATGGTTCTGACCCAACAATACCAGACCCTCAGGACTGAAGAAGAGGCTCAAGATTGA
>Chr1:121694111-121696035_-strand_rheMac8
ATGGAAACTCCGACGCTCCAAGGACCCGCTCAAGATAAGACTCTCTCGTATCTAACCCCTTGCTTATTGCTTGCCCTCCTTCCCTGCACCGCTGGCAGTAATAACCCACGCGGACATATGAAACCGCCCGGATATATATTCATTGATAATAACCCCCACCGGCCATATAACCTGACCTGGCAGGTAATTAATTTTAATAATCATGAGGTCCTAGGTGAAACCTCAAAAATTGCTCCTATAGGGACTTGGTTCCCTGACCTCTATTTCAACCTAGATAAA---GTAGCAGGGGTAAATGAAATGGAGGGGGGAGAATGGAGAAAACAGGCTAGAAGAGTGTCCATCAGCCGGAACGGGTTCTATGCCTGTCCCGGATTTAGGACAGGGGATATGGAAAAAACTTGTGGAGATATAACTCACCTGTATTGCTATAGTTGGTCCTGTGTAACTAATAATGATGGGGAATGGAAATGGGCCACGAAACCCTGGTACATAACCATGTCCTTTGTCCAGCCCTGCACCAGAACCCGATATTCAAAAAATTGCAATCTGGTCCGCATCAAGTTTGAGGATGCGGCAAAATCTGATAATAGTTGGATAACAGGGTTAATATGGGGCCTTTATCTATACCAGAAGCCACTGTATGGGATCCCTATTCAAATTAGATTACTAGTTGACCCGGACATAGCACCTGTTGCAGTAGGGCTGAACCAGGTCTTATCAGAAGAAAAGAAGCCCCCGGTTCCCATACCGGAGAAGCCCCAACCAAAAGCTCCTCAAAGCACTTCCCCGCCCTTGATCTCCGCCTCCTCTGAATACACATCTTCAGCCCAAAATGTCACCCGCTAGCCCCTTGACCCGGGAATAGGAGACAG---GCTCCTAAATCTCATAAA---AGGCTCCTATCTTGCTTTAAACCAGACAAGGCCAGAATTCACCTCCTCTTGCTGGCTATGTCTAGCAACAGGCCCTCC---TTATTACGAAGGCATCGCCTCCACTAATAAATTCATTGATTCCACCAATCCTACTGGATGTGTGTGGGAACAACACAATAAACTGACCCTGGCTGAAGTTTCTGGGGTGGGAACCTGTATAGGCCAAGTGCCCCCTAGTCATCGGCATCTTTGTAATATAACCTTGGCAGTACCCAGCTCCAATCGCTATTTGGTCCCCTCTGAGACGGACTGGTGGGCTTGCGACACTGGGCTCACCCCCTGTATATCCACAACTGTTTTTAGCAGCGGCACCCACTATTGCGTGTTGGTACAAGTTGTTCCCCGAGTCTACTATCACTCTGGAGACTCCTTGGACCTCCGGTATGAGCAGAAAACTCATATTAGACCTAAAAGAGAACCTATCTCCCTCACCCTCACCGTCATGCTAGGAATTGGGGTAGCGGCTGGAGTTGGGACCGGGACGGCAGCCCTAGTACATGGTAACTACCATCTGCACCAACTTAGAATAGCCATAGATGAGGACCTTAGAGCCATAAAACACTCTATCACAAAACTTGAAGAGTCTTTGACTTCTCTGTCTGAAGTTGTGTTACAAAACCGACGAGGACTAGAGATTGTCTTTCTAAAAGAAGGCGGGCTCTGTGCAGCCCTCAAAGAGCAATGTTGTTTTTATGCAGATCATTCAGGAGTAGTTAAAGATTCTATGGCAAAACTGAGAGAAAGATTAGACAAAAA---AAAAAAGGAGAGAAAATCTCAACAAAGTTGGTTTGAAAATTGGTACAACCAATCCCCTTGGCTTAGCACCCTAATCTCCACCATCTTAGGACCCCTCATCCTGCTCACGCTCATCTTGACTTTCGGGCCGTGCATACTCAACCGCTTACTCACCCTTATTAAAAATAGATTAAATATAGTACATGCTATGGTTCTGACCCAACAATACCAGACCCTCAGGACTGAAGAAGAGGCTCAAGAttga
>Chr1:126262494-126264408_-strand_rheMac2
ATGGAAACTCCGACGCTCCAAGGACCCGCTCAAGATAAGACTCTCTCGTATCTAACCCCTTGCTTATTGCTTGCCCTCCTTCCCTGCACCGCTGGCAGTAATAACCCACGCGGACATATGAAACCGCCCGGATATATATTCATTGATAATAACCCCCACCGGCCATATAACCTGACCTGGCAGGTAATTAATTTTAATAATCATGAGGTCCTAGGTGAAACCTCAAAAATTGCTCCTATAGGGACTTGGTTCCCTGACCTCTATTTCAACCTAGATAAA---GTAGCAGGGGTAAATGAAATGGAGGGGGGAGAATGGAGAAAACAGGCTAGAAGAGTGTCCATCAGCCGGAACGGGTTCTATGCCTGTCCCGGATTTAGGACAGGGGATATGGAAAAAACTTGTGGAGATATAACTCACCTGTATTGCTATAGTTGGTCCTGTGTAACTAATAATGATGGGGAATGGAAATGGGCCACGAAACCCTGGTACATAACCATGTCCTTTGTCCAGCCCTGCACCAGAACCCGATATTCAAAAAATTGCAATCTGGTCCGCATCAAGTTTGAGGATGCGGCAAAATCTGATAATAGTTGGATAACAGGGTTAATATGGGGCCTTTATCTATACCAGAAGCCACTGTATGGGATCCCTATTCAAATTAGATTACTAGTTGACCCGGACATAGCACCTGTTGCAGTAGGGCTGAACCAGGTCTTATCAGAAGAAAAGAAGCCCCCGGTTCCCATACCGGAGAAGCCCCAACCAAAAGCTCCTCAAAGCACTTCCCCGCCCTTGATCTCCGCCTCCTCTGAATACACATCTTCAGCCCAAAATGTCACCCGCTAGCCCCTTGACCCGGGAATAGGAGACAG---GCTCCTAAATCTCATAAA---GGGCTCCNNNNN--------------NNNNNNNNNNNNNNNCCTCCTCTTGCTGGCTATGTCTAGCAACAGGCCCTCC---TTATTACGAAGGCATCGCCTCCACTAATAAATTCATTGATTCCACCAATCCTACTGGATGTGCGTGGGAACAACACAATAAACTGACCCTGGCTGAAGTTTCTGGGGTGGGAACCTGTATAGGCCAAGTGCGCCCTAGTCACCGGCATCTTTGTAATATAACCCTGGCAGTACCCAGCTCCAATCGCTATTTGGTCCCCTCTGAGACGGACTGGTGGGCTTGCGACACTGGGCTCATCCCCTGTATATCCACAACTGTTTTTAGCAGCAGCACCCACTATTGCGTGTTGGTACAAGTTGTTCCCCGAGTCTACTATCACTCTGGAGACTCCTTGGACCTCCGGTATGAGCAGAAAACTCATATTAGACCTAAAAGAGAACCTATCTCCCTCACCCTCACCGTCATGCTAGGAATTGGGGTAGCGGCTGGAGTTGGGACCGGGACGGCAGCCCTAGTACATGGTAACTACCATCTGCACCAACTTAGAATAGCCATAGATGAGGACCTTAGAGCCATAAAACACTCTATCACAAAACTTGAAGAGTCTTTGACTTCTCTGTCTGAAGTTGTGTTACAAAACCGACGAGGACTAGAGATTGTCTTTCTAAAAGAAGGCGGGCTCTGTGCAGCCCTCAAAGAGCAATGTTGTTTTTATGCAGATCATTCAGGAGTAGTTAAAGATTCTATGGCAAAACTGAGAGAAAGATTAGACAAAAA---AAAAAAGGAGAGAAAATCTCAACAAAGTTGGTTTGAAAATTGGTACAACCAATCCCCTTGGCTTAGCACCCTAATCTCCACCATCTTAGGACCCCTCATCCTGCTCACGCTCATCTTGACTTTCGGGCCGTGCATACTCAACCGCTTACTCACCCTTATTAAAAATAGATTAAATATAGTACATGCTATGGTTCTGACCCAACAATACCAGACCCTCAGGACTGAAGAAGAGGCTCAAGATTGA
>Chr1:104267714-104269642_+strand_macFas5
ATGGAAACTCCGACGCTCCAAGGACCCGCTCAAGATAAGACTCTCTCGTATCTAACCCCTTGCTTATTGCTTGCCCTCCTTCCCTGCGCCGCTGGCAGTAATAACCCACGCGGACATATGAAACCGCCCGGATATATATTCATTGATAATAACCCCCACCGGCCATATAACCTGACCTGGCAGGTAATTAATTTTAATAATCATGAGGTCCTAGGTGAAACCTCAAAAATTGCTCCTATAGGGACTTGGTTCCCTGACCTCTATTTCAACCTAGATAAA---GTAGCAGGGGTAAATGAAATGGAGGGGGGAGAATGGAGAAAACAGGCTAGAAGAGTGTCCATCAGCCGGAACGGGTTCTATGCCTGTCCCGGATTTAGGACAGGGGATATGGAAAAAACTTGTGGAGATATAACTCACCTGTATTGCTATAGTTGGTCCTGTGTAACTAATAATGATGGGGAATGGAAATGGGCCACGAAACCCTGGTACATAACCATGTCCTTTGTCCAGCCCTGCACCAGAACCCGATATTCAAAAAATTGCAATCTGGTCCGCATCAAGTTTGAGGATGCGGCAAAATCTGATAATAGTTGGATAACAGGGTTAATATGGGGCCTTTATCTATACCAGAAGCCACTGTATGGGATCCCTATTCAAATTAGATTACTAGTTGACCCGGACATAGCCCCTGTTGCAGTAGGGCTGAACCAGGTCTTATCAGAAGAAAAGAAGCCCCCGGTTCCCATACCGGAGAAGCCCCAACCAAAAGCTCCTCAAAGCACTTCCCCGCCCTTGATCTCCGCCTCCTCTGAATACACATCTTCAGCCCAAAACGTCACCCGCTAGCCCCTTGACCCGGGAATAGGAGACAG---GCTCCTAAATCTCATAAA---GGGCTCCTATCTTGCCTTAAACCAGACAAGGCCAGAATTCACCTCCTCTTGCTGGCTATGTCTAGCAACAGGCCCTCC---TTATTACGAAGGCATCGCCTCCACTAATAAATTCATTGATTCCACCAATCCTACTGGATGTGCGTGGGAACAACACAATAAACTGACCCTGGCTGAAGTTTCTGGGGTGGGAACCTGTATAGGCCAAGTGCCCCCTAGTCATCGGCATCTTTGTAATATAACCTTGGCAGTACCCAGCTCCAATCGCTATTTGGTCCCCTCTGAGACGGACTGGTGGGCTTGCGACACTGGGCTCACCCCCTGTATATCCACAACTGTTTTTAGCAGCGGCACCCACTATTGCGTGTTGGTACAAGTTGTTCCCCGAGTCTACTATCACTCTGGAGACTCCTTGGACCTCCGGTATGAGCAGAAAACTCATATTAGACCTAAAAGAGAACCTATCTCCCTCACCCTCGCCGTCATGCTAGGAATTGGGGTAGCGGCTGGAGTTGGGACCGGGACGGCAGCCCTAGTACATGGTAACTACCATCTGCACCAACTTAGAATAGCCATAGATGAGGACCTTAGAGCCATAAAACACTCTATCACAAAACTTGAAGAGTCTTTGACTTCTCTGTCTGAAGTTGTGTTACAAAACCGACGAGGACTAGAGATTGTCTTTCTAAAAGAAGGCGGGCTCTGTGCAGCCCTCAAAGAGCAATGTTGTTTTTATGCAGATCATTCAGGAGTAGTTAAAGATTCTATGGCAAAACTGAGAGAAAGATTAGACAAAAA---AAAAAAGGAGAGAAAATCTCAACAAAGTTGGTTTGAAAATTGGTACAACCAATCCCCTTGGCTTAGCACCCTAATCTCCACCATCTTAGGACCCCTCATCCTGCTCACGCTCATCTTGACTTTCAGGCCGTGCATACTCAACCGCTTACTCACCCTTATTAAAAATAGATTAAATATAGTACATGCTATGGTTCTGACCCAACAATACCAGACCCTCAGGACTGAAGAAGAGGCTCAAGATTGA
>Chr1:223867695-223869569_-strand_rheMac8
ATGGAGACTCCGACGCTCCGAGAACCCGCTCAAGATAAAACTCTCTCGTATCTAGCCCCTTGCTTATTACTAGCCCTCCTTCCCTGCGTCGCTGGCAG------------------------------------------------TAATAACCCCCACCGGCCATATAACCTGACCTGGCAGGTAACTGATTTTAGTACTCATGAGGTCTTAGGTAAAACCTCAAAAATTGCTCCTATGGGGACTTGGTTCCCTAACCTCTATTTCAACCTAAACAAA---GTAGCAAGGATAGATGACATGGAAGGGGGAGAATGGAGAAAACAGGCTAGAAGGGTGTCCGTAAGCCGGAACGGGTTCTATGCCTGTCCCGAATTCAGGACAGGAAAAATAAAAAAAACTTGTGAAGAAATAAATGCCCTGTTTTGCGCTAGTTGGTCCTGTATAACTACTAATAATAAAAAATGAAAATAAACCACAAAACCCTGGTACATAACCATGTCCTTTGTCCAGCGCTGCACCAGAACCCAATATTCAAAAACTTGCAATCTGGTCCACATCAAGTTTAAAAATGCAGCAAAATCTAATAACCGTTGGATATCCGGGTTGATATAGGGCCTATATTTATACCAAAAGCCACTGTATAAAATCCCTATCCAAATCAAATTAATAGTCAACCCTATCACAGCCCCTGTCGCAGTAGGACCAAACCAAGTTTTATCAAAAACAAGGAAGCCCCTGGTTCCTGCACCAAGAGAGCCCCAACCAAGAGCTCCTAAAAGCACTTCCCCACCCTCAATCTCCACCTCCTGTAAATACACACCCTCAGCCCAAAACGTCACCCGTGGGCCCCTTAACCTGGGAATGGGTGACAG---GCTCCTAAATCTCATAAA---GGGATCCTATTTCGCTTTAAACCAGACAAAGCCAGAATTTACCTCCTCTTGCTGGCTATGTCTGGCAACAGGCCCCCC---TTACTATAAAGGCATTGCCTCCACTAATAATTTCACTAACTCCGCCAATCCTACTGGATGCGCGTGGGAACAACAAAGAAAACTAACCCTGGCTGAAGTTTCTGGGTCGGGAACCTGCATAGGCCAAGTGCCCCCTAGTCATCAGCATCTTTGTAATGTAACCTTAACAGTACCCAGCTCCAATCACTATTTGGTCCCCTCCGAGACGGACTGGTGGGCTTGCAACACTGGGCTCACCCCCTGTGTATCCACAGCCGTTTGTAGCAGTGGCACCCACTATTGCGTGTTGGTACAAGTTGTTCCCCGAGTATACTATCACTCTGAAAACTGCTTTAATCTCCGGTATGAGCAAAAAACTCATACTAGACCAAAGAGAGAACCTATCTCCCTCACCCTCGCCGTCATGTTAGGAATTGGGGTAGCAGCTGGAGTTGGGACCAGGACAGCAGCCCTAGTGCATGGAAACCATCATCTGCAACAACTTAGAATAGCCATAAATAAAAACCTTAAAGCCATAGAACAATCTATCACAAAA-------AGTCCTTAACTTCCCTGTCTAAAGTTGTATTACAAAACCAACAAGGACTAGAAATTGTCTTTCTGAAAGAGGGCGGGCTCTGTGCAGCCCTGAAAAAGCAATGTTGTTTTTATGCAGATCATTCAGGAGTAGTTAAAAATTCTATGGCAAAACTAAAAAAAAAATTAAACAAGAGA--AAAAAAAAAGAGAAAATCTCAACAAAGTTGGTTTAAAAATTAGTACAACCAATCCCCTTGGCTTAGCACCCTAATCTCCACCATCTTAGAACCCCTCATCCTGCTCACGCTCATCCTGACTTTCGGGCCATGCATACTCAACCGCTTACTCACCCTTATTAAAAATAGATTAAACATAGTACATGCTATGGTTCTAACCCAACAATACCAGACCCTCAGGACTGAAGAAGAGGCTCAAGATTGA
>Chr1:209744492-209746366_+strand_rheMac2
ATGGAGACTCCGACGCTCCGAGAACCCGCTCAAGATAAAACTCTCTCGTATCTAGCCCCTTGCTTATTACTAGCCCTCCTTCCCTGCGTCGCTGGCAG------------------------------------------------TAATAACCCCCACCGGCCATATAACCTGACCTGGCAGGTAACTGATTTTAGTACTCATGAGGTCTTAGGTAAAACCTCAAAAATTGCTCCTATGGGGACTTGGTTCCCTAACCTCTATTTCAACCTAAACAAA---GTAGCAAGGATAGATGACATGGAAGGGGGAGAATGGAGAAAACAGGCTAGAAGGGTGTCCGTAAGCCGGAACGGGTTCTATGCCTGTCCCGAATTCAGGACAGGAAAAATAAAAAAAACTTGTGAAGAAATAAATGCCCTGTTTTGCGCTAGTTGGTCCTGTATAACTACTAATAATAAAAAATGAAAATAAACCACAAAACCCTGGTACATAACCATGTCCTTTGTCCAGCGCTGCACCAGAACCCAATATTCAAAAACTTGCAATCTGGTCCACATCAAGTTTAAAAATGCAGCAAAATCTAATAACCGTTGGATATCCGGGTTGATATAGGGCCTATATTTATACCAAAAGCCACTGTATAAAATCCCTATCCAAATCAAATTAATAGTCAACCCTATCACAGCCCCTGTCGCAGTAGGACCAAACCAAGTTTTATCAAAAACAAGGAAGCCCCTGGTTCCTGCACCAAGAGAGCCCCAACCAAGAGCTCCTAAAAGCACTTCCCCACCCTCAATCTCCACCTCCTGTAAATACACACCCTCAGCCCAAAACGTCACCCGTGGGCCCCTTAACCTGGGAATGGGTGACAG---GCTCCTAAATCTCATAAA---GGGATCCTATTTCGCTTTAAACCAGACAAAGCCAGAATTTACCTCCTCTTGCTGGCTATGTCTGGCAACAGGCCCCCC---TTACTATAAAGGCATTGCCTCCACTAATAATTTCACTAACTCCGCCAATCCTACTGGATGCGCGTGGGAACAACAAAGAAAACTAACCCTGGCTGAAGTTTCTGGGTCGGGAACCTGCATAGGCCAAGTGCCCCCTAGTCATCAGCATCTTTGTAATGTAACCTTAACAGTACCCAGCTCCAATCACTATTTGGTCCCCTCCGAGACGGACTGGTGGGCTTGCAACACTGGGCTCACCCCCTGTGTATCCACAGCCGTTTTTAGCAGTGGCACCCACTATTGCGTGTTGGTACAAGTTGTTCCCCGAGTATACTATCACTCTGAAAACTGCTTTAATCTCCGGTATGAGCAAAAAACTCATACTAGACCAAAGAGAGAACCTATCTCCCTCACCCTCGCCGTCATGTTAGGAATTGGGGTAGCAGCTGGAGTTGGGACCAGGACAGCAGCCCTAGTGCATGGAAACCATCATCTGCAACAACTTAGAATAGCCATAAATAAAAACCTTAAAGCCATAGAACAATCTATCACAAAA-------AGTCCTTAACTTCCCTGTCTAAAGTTGTATTACAAAACCAACAAGGACTAGAAATTGTCTTTCTGAAAGAGGGCGGGCTCTGTGCAGCCCTGAAAAAGCAATGTTGTTTTTATGCAGATCATTCAGGAGTAGTTAAAAATTCTATGGCAAAACTAAAAAAAAAATTAAACAAGAGA--AAAAAAAAAGAGAAAATCTCAACAAAGTTGGTTTAAAAATTAGTACAACCAATCCCCTTGGCTTGGCACCCTAATCTCCACCATCTTAGAACCCCTCATCCTGCTCACGCTCATCCTGACTTTCGGGCCATGCATACTCAACCGCTTACTCACCCTTATTAAAAATAGATTAAACATAGTACATGCTATGGTTCTAACCCAACAATACCAGACCCTCAGGACTGAAGAAGAGGCTCAAGATTGA
>Chr2:120399362-120401242_-strand_rheMac8
ATGGAGACTCCGACGCTCCGAGGACCCGCTCAAGATAAGACTCTCTCGTATCTAGCCCCTTGCTTATTACTAGCCCTCCTTCCCTGCGTCGCTGGCAG------------------------------------------------TAATAACCCCCACCGGCCATATAACCTGACCTGGCAGGTAACTGATTTTAGTACTCATGAGGTCTTAGGTAAAACCTCAAAAATTGCTCCTATGGGGACTTGGTTCCCTGACCTCTATTTCAACCTAGACAAA---ATAGCAAGGATAGATGACATGGAAGGGGGAGAATGGAGAAAACAGGCTAGAAGGGTGTCCGTAAGCCGGAACGGGTTCTATGCCTGTCCCGGATTCAGGACAGGAGAAATGAGAAAAACTTGTGGAGAAATAGATGCCCTGTTTTGCGCTAGTTGGTCCTGTATAACTACTAATGATGGAGAATGGAAATGGACCACGAAACCCTGGTACATAACCATGTCCTTTGTCCAGCGCTGCACCAGAACCCGATATTCAAAAACTTGCAATCTGGTCCGCATCAAGTTTGAAGATGCAGCAAAATCTGATAACCGTTGgATATCCGGGTTAAcATGGGGCCTATATTTATACCAAAAGCCACTGTATGGAATCCCTATCCAAATCAAATTAATAGTCAACCCTATCACAGCCCCTGTCgCAGTAGGACCAAACCAAGTTTTATCAGAAACAAGGAAgCCCCTGGTTCCTGCACCAAGAGAGCCCCAACCAAGAGGTCCTAAAAGCACTTCCCtGCCgTTAATCTCCACCTCCTCTAAATACACACCCTCAGCCCAAAATGTCACCCGCgGGCCCCTTGACtTGGGAATAGGTGACAG---GCTCCTAAATCTCAcAAA---AGGCTCCTATTTCGCTTTAAACCAGACAAAGCCAGAATTTACCTCCTCTTGCTGGCTATGTCTGGCAACAGGCCCCCC---TTACTATGAAGGCATcGCCTCCACTAATAATTTCACTAACTCCGCCAATCCTACTgGATGCACGTGGGAACAACAAAGAAAACTAACCCTGGCTGAgGTTTCTaGGTCGGGAACCTGCATAGGCCAAGTGCCCCCTAGTCATCAGCATCTTTGTAATGTAACCTTGACAGTACCCAGCTCCAATCACTATTTGGTCCCCTCCGAGACGGACTGGTGGGCTTGCAACACTGGGCTCACCCCCTGTGTATCCACAGCCGTTTTTAGcAGTGGCACCCACTATTGCGTGTTGGTACAAGTTGTTCCCCGAGTATACTATCACTCTGGAGACTCCTTTGATCTCcGGTATGAGCAAAAAACTCATACTAGACCAAAGAGAGAACCTATCTCCCTCACCCTCACCaTCATGTTAGGAATTGGGGTAGCAGCTGGAGTTGGGACCGGGACAGCAGCCCTAgTGCATGGTAACCATCATCTGCAACAACTTAGAATAGCCATAAATGAAGACCTTAGAGCCATAGAACAATCTATCACAAAACTTGAAGAGTCCTTGACTTCtCTGTCTGAAGTTGTATTACAAAACCGACGAGGACTAGAAATTGTCTTTCTGAAAGAGGGCGGGCTCTGTGCAGCCCTGAAAGAGCAATGTTGTTTTTATGcAGATCATTCAGGAGTAgTTAAAGATTCTATGGCAAAACTAAGAGAAAgATTAGACAAGAG---AAAAAAAAAGAGAGAATCTCAACAAAGTTGGTTTGAAAATTGGTACAACCAATCCCCTTGGCTTAGCACCCTAATCTCCACCATCTTAGGACCCCTCATCCTGCTcACGCTCATCCTGACTTTCGGGCCATGCATACTCAACcGCTTACTCACCCTTATTAAAAATAGATTAAACATAGTACATGCTATGGTTCTGACCCAACAATACCAGACCCTCAGGACTGAAGAAGAGGCTCAAGATTGA
>Chr2:113656379-113658259_-strand_rheMac2
ATGGAGACTCCGACGCTCCGAGGACCCGCTCAAGATAAGACTCTCTCGTATCTAGCCCCTTGCTTATTACTAGCCCTCCTTCCCTGCGTCGCTGGCAG------------------------------------------------TAATAACCCCCACCGGCCATATAACCTGACCTGGCAGGTAACTGATTTTAGTACTCATGAGGTCTTAGGTAAAACCTCAAAAATTGCTCCTATGGGGACTTGGTTCCCTGACCTCTATTTCAACCTAGACAAA---ATAGCAAGGATAGATGACATGGAAGGGGGAGAATGGAGAAAACAGGCTAGAAGGGTGTCCGTAAGCCGGAACGGGTTCTATGCCTGTCCCGGATTCAGGACAGGAGAAATGAGAAAAACTTGTGGAGAAATAGATGCCCTGTTTTGCGCTAGTTGGTCCTGTATAACTACTAATGATGGAGAATGGAAATGGACCACGAAACCCTGGTACATAACCATGTCCTTTGTCCAGCGCTGCACCAGAACCCGATATTCAAAAACTTGCAATCTGGTCCGCATCAAGTTTGAAGATGCAGCAAAATCTGATAACCGTTGAATATCCGGGTTAATATGGGGCCTATATTTATACCAAAAGCCACTGTATGGAATCCCTATCCAAATCAAATTAATAGTCAACCCTATCACAGCCCCTGTCACAGTAGGACCAAACCAAGTTTTATCAGAAACAAGGAAACCCCTGGTTCCTGCACCAAGAGAGCCCCAACCAAGAGGTCCTAAAAGCACTTCCCCGCCCTTAATCTCCACCTCCTCTAAATACACACCCTCAGCCCAAAATGTCACCCGCAGGCCCCTTGACCTGGGAATAGGTGACAG---GCTCCTAAATCTCATAAA---AGGCTCCTATTTCGCTTTAAACCAGACAAAGCCAGAATTTACCTCCTCTTGCTGGCTATGTCTGGCAACAGGCCCCCC---TTACTATGAAGGCATTGCCTCCACTAATAATTTCACTAACTCCGCCAATCCTACTAGATGCACGTGGGAACAACAAAGAAAACTAACCCTGGCTGAAGTTTCTGGGTCGGGAACCTGCATAGGCCAAGTGCCCCCTAGTCATCAGCATCTTTGTAATGTAACCTTGACAGTACCCAGCTCCAATCACTATTTGGTCCCCTCCGAGACGGACTGGTGGGCTTGCAACACTGGGCTCACCCCCTGTGTATCCACAGCCGTTTTTAGTAGTGGCACCCACTATTGCGTGTTGGTACAAGTTGTTCCCCGAGTATACTATCACTCTGGAGACTCCTTTGATCTCTGGTATGAGCAAAAAACTCATACTAGACCAAAGAGAGAACCTATCTCCCTCACCCTCACCGTCATGTTAGGAATTGGGGTAGCAGCTGGAGTTGGGACCGGGACAGCAGCCCTACTGCATGGTAACCATCATCTGCAACAACTTAGAATAGCCATAAATGAAGACCTTAGAGCCATAGAACAATCTATCACAAAACTTGAAGAGTCCTTGACTTCCCTGTCTGAAGTTGTATTACAAAACCGACGAGGACTAGAAATTGTCTTTCTGAAAGAGGGCGGGCTCTGTGCAGCCCTGAAAGAGCAATGTTGTTTTTATGTAGATCATTCAGGAGTAATTAAAGATTCTATGGCAAAACTAAGAGAAAAATTAGACAAGAG---AAAAAAAAAGAGAGAATCTCAACAAAGTTGGTTTGAAAATTGGTACAACCAATCCCCTTGGCTTAGCACCCTAATCTCCACCATCTTAGGACCCCTCATCCTGCTTACGCTCATCCTGACTTTCGGGCCATGCATACTCAACTGCTTACTCACCCTTATTAAAAATAGATTAAACATAGTACATGCTATGGTTCTGACCCAACAATACCAGACCCTCAGGACTGAAGAAGAGGCTCAAGATTGA
>Chr3:28092470-28094350_-strand_rheMac8(_upstream_locus_on_chr3)
ATGGAGACTCCGACGCTCCGAGGACCCGCTCAAGATAAGACTCTCTCGTATCTAGCCCCTTGCTTATTACTAGCCCTCCATCCCTGCGTCGCTGGCAG------------------------------------------------TAATAACCCCCACCAGCCATATAACCTGACCTGGCAGGTAACTGATTTTAGTACTCATGAGGTCTTAGGTAAAACCTCAAAAATTGCTCCTATGAGGACTTGGTTCCCTGACCTCTATTTCAACCTAGACAAA---ATAGCAAGGATAGATGACATAGAAGGGGGAAAATGGAGAAAACAGGCTAGAAAGGTGTCCGTAAGCCGGAACGGGTTCTATGCCTGTCCCGGATTCAGGACAGGAGAAATGAGAAAAACTTGTGGAGAAATAGATGCCCTGTTTTGCGCTAGTTGGTCCTGTATAACTACTAATGATGGAGAATGGAAATGGGCCACGAAACCCTGGTACATAACCATGTCCTTTGTCCAGCGCTGCACCAGAACCCGATATTCAAAAACTTGCAATCTGGTCCGCATCAAGTTTGAAGATGCAGCAAAATCTGATAACCGTTGGATATCCGGGTTAACATGGGGCCTATATTTATACCAAAAGCCACTGTATGGAATCCCTATCCAAATCAAATTAATAGTCAACCCTATCACAGCCCCTGTCGCAGTAGGACCAAACCAAGTTTTATCAGAAACAAGGAAGCCCCTGGTTCCTGCACTGAGAGAGCCCCAACCAAGAGCTCCTAAAAGCACTTCCCCGCCCTTAATCTCCACCTCCTCTAAATACACACCCTCAGCCCAAAACGTCACCCGCGGGCCCCTTGACCTGGGAATAGGTAACAG---GCTCCTAAATCTCATAAA---GGGCTCCTATTTCGCTTTAAACCAGACAAAGCCAGAATTTACCTCCTCTTGCTGGCTATGTCTGGCAACAGGCCCCCC---TTACTATGAAGGCATCGCCTCCACTAATAATTTCACTAACTCCGCCAATCCTACTGGATGCGCGTGGGAACAACAAAGAAAACTAACCCTGGCTGAGGTTTCTAGGTCAGGAACCTGCATAGGCCAAGTGCCCCCTAGTCATCAGCATCTTTGTAATGTAACCTTGACAGTACCCAGCTCCAATCACTATTTGGTCCCCTCCGAGACGGACTGGTAGGCTTGCAACACCGGGCTCACCCCCTGTGTATCCACAGCCGTTTTTAGCAGCGGCACCCACTATTGCGTATTGGTACAAGTTGTTCCCCGAGTATACTATCACTCTGGAGACTCCTTTGATCTCCGGTATGAGCAAAAAACTCATACTAGACCAAAGAGAGAACCTATCTCCCTCACCCTCGCCGTCATGTTAAGAATTGGGGTAGCGGCTGGAGTTGGGACCGGGACAGCAGCCCTAGTGCATGGTAACCATCATCTGCAACAACTTAGAGTAGCCATAGATGAAGACCTTAGAGCCATAAAACAATCTATCACAAAACTTGAAGAATCCTTGACTTCTCTGTCTGAAGTTGTATTACAAAACCGACGAGGACTAGAAATTGTCTTTCTGAAAGAGGGCGGGCTCTGTGCAGCCCTGAAAGAGCAATGTTGTTTTTATGCAGATCATTCAGGAGTAGTTAAAGGTTCTATGGCAAAACTAAGAGAAAGATTAGACAAGAG---AAAAAAAGAGAGAAAATCTCAGCAAAGTTGGTTTGAAAATTGATACAACCGATCCCCTTGGTTCAGCACCCTAATCTCCACCATCTTAGGACCCCTCATCCTGCTCACGCTCATCTTGACTTTCGGGCCGTGCATACTTAACCGTTTACTCACCCTTATTAAAAATAGATTAAACATAGTACATGCTATGGTTCTGACCCAACAATACCAAACCCTCAGGACTGAAGAAGAGGCTCAAGATTGA
>Chr3:27508630-27510510_-strand_rheMac2(_upstream_locus_on_chr3)
ATGGAGACTCCGACGCTCCGAGGACCCGCTCAAGATAAGACTCTCTCGTATCTAGCCCCTTGCTTATTACTAGCCCTCCATCCCTGCGTCGCTGGCAG------------------------------------------------TAATAACCCCCACCAGCCATATAACCTGACCTGGCAGGTAACTGATTTTAGTACTCATGAGGCCTTAGGTAAAACCTCAAAAATTGCTCCTATGAGGACTTGGTTCCCTGACCTCTATTTCAACCTAGACAAA---ATAGCAAGGATAGATGACATAGAAGGGGGAAAATGGAGAAAACAGGCTGGAAAGGTGTCCGTAAGCCGGAACGGGTTCTATGCCTGTCCCGGATTCAGGACGGGAGAAATGAGAAAAACTTGTGGAGAAATAGATGCCCTGTTTTGCGCTAGTTGGTCCTGTATAACTACTAATGATGGAGAATGGAAATGGGCCACGAAACCCTGGTACATAACCATGTCCTTTGTCCAGCGCTGCACCAGAACCCGATATTCAAAAACTTGCAATCTGGTCCGCATCAAGTTTGAAGATGCAGCAAAATCTGATAACTGTTGGATATCTGGGTTAACATGGGGCCTATATTTATACCAAAAGCCACTGTATGGAATCCCTATCCAAATCAAATTAATAGTCAACCCTATCACAGCCCCTGTCGCAGTAGGACCAAACCAAGTTTTATCAGAAACAAGGAAGCCCCTGGTTCCTGCACTGAGAGAGCCCCAACCAAGAGCTCCTAAAAGCACTTCCCCGCCCTTAATCTCCACCTCCTCTAAATACACACCCTCAGCCCAAAACGTCACCCGCGGGCCCCTTGACCTGGGAATAGGTAACAG---GCTCCTAAATCTCATAAA---GGGCTCCTATTTCGCTTTAAACCAGACAAAGCCAGAATTTACCTCCTCTTGCTGGCTATGTCTGGCAACAGGCCCCCC---TTACTATGAAGGCATCGCCTCCACTAATAATTTCACTAACTCCGCCAATCCTACTGGATGCGTGTGAGAACAACAAAGAAAACTAACCCTGGCTGAGGTTTCTAGGTCAGGAACCTGCATAGGCCAAGTGCCCCCTAGTCATCAGCATCTTTGTAATGTAACCTTGACAGTACCCAGCTCCAATCACTATTTGGTCCCCTCCGAGACGGACTGGTAGGCTTGCAACACCGGGCTCACCCCCTGTGTATCCACAGCCGTTTTTAGCAGCGGCACCCACTATTGCGTATTGGTACAAGTTGTTCCCCGAGTATACTATCACTCTGGAGACTCCTTTGATCTCCGGTATGAGCAAAAAACTCATACTAGACCAAAGAGAGAACCTATCTCCCTCACCCTCGCCGTCATGTTAAGAATTGGGGTAGCGGCTGGAGTTGGGACCGGGACAGCAGCCCTAGTGCATGGTAACCATCATCTGCAACAACTTAGAGTAGCCATAGATGAAGACCTTAGAGCCATAAAACAATCTATCACAAAACTTGAAGAATCCTTGACTTCTCTGTCTGAAGTTGTATTACAAAACCGACGAGGACTAGAAATTGTCTTTCTGAAAGAGGGCGGGCTCTGTGCAGCCCTGAAAGAGCAATGTTGTTTTTATGCAGATCATTCAGGAGTAGTTAAAGATTCTATGGCAAAACTAAGAGAAAGATTAGACAAGAG---AAAAAAAGAGAGAAAATCTCAGCAAAGTTGGTTTGAAAATTGATACAACCGATCCCCTTGGTTCAGCACCCTAATCTCCACCATCTTAGGACCCCTCATCCTGCTCACGCTCATCTTGACTTTCGGGCCGTGCATACTTAACCGTTTACTCACCCTTATTAAAAATAGATTAAACATAGTACATGCTATGGTTCTGACCCAACAATACCAAACCCTCAGGACTGAAGAAGAGGCTCAAGATTGA
>Chr3:28113322-28115096_+strand_rheMac8(_downpstream_locus_on_chr3)
ATGGAGACTCCGACGCTCCGAGGACCCGCTCAAGATAAGACTCTCTCGTATCTAGCCCCTTGCTTGTTACTAGCCCTCCTTCCCTGCGTCGCTGGCAG------------------------------------------------TAATAAAGCCCACCAGCCATATAACCTTACCTGGCATGTAGCTGATTTTAGTACTCATGAGGTCTTAGATAAA-CCTCAAAA-TTGCTCCTATAGGGACTTGGTTCCCTGAC-TCTATT-CACCTAGACAAA----ATAGCAAAGATAGATGACATGGAAGGGGGAGAATGGAGAAAACAGGCTAGAAGGGTGTCCGTAAGCCGGAACGGGTTCTATGCCTGTCCCGGATTCAGGACAGGAGAAATGAAAAAAACTTGTGGAGAAATAGATGCCCTGTTTTGCGCTAGTTGGTCCTGTATNNNNNNNNNNNNNNNNNNNN--------------------------------------------------------------------------------------------------------GATGCAGCAAAATCTGATAACCGTTGGATATACGGGTTAACATGGGGCCTATATTTATACCAAAAGCCACTGTATGGAATCCCTATCCAAATCAAATTAATAGTCAACCCTATCACAGCCCCTGTCGCAGTAGGACCAAACCAAGTTTTATCAGAAACAGGGAAGCCCCTGGTTCCTGCATCGAGAGAGCCCCAACCAAGAGCTCCTAAAAGCATTTCCCCGCCCT-AATCTCCACCTCCTCTAAATACACACCCTCAGCCCAAAACGTCACCCGCGGGCCCCTTGACTTGGGAATAGGTGACAGAG-GCTCCTAAATCTCATAAAAG-AGGCTCCTATTTCGCTTTAAACCAGACAAAGCCAGAATTTACCTCCTCTTGCTGGCTATGTCTGGCAACAGGCCCCCC---TTACTATGAAGGCATCGCCTCCACTAATAATTTCACTAACTCCGCCAATCCTACTGGATGCGCATGGGAACAACAAAGAAAACTAACCCTGGCTGAGGTTTCTGGGTCGGGGACCTGCATAGGCCGAGTGCCCCCTAGTCACCAGCATCTTTGTAATGTAACCTTGACAGTACCCAGCTCCAATCACTATTTGGTCCCCTCCGAGACGGACTGGTGGGCTTGCAACACTGGGCTCACCCCCTGTGTATCCACAGCCGTTTTTAGCAGCGGCACCCACTATTGCGTATTGGTACAAGTTGTTCCCCGAGTATACTATCACTCTGGAGACTCCTTTGATCTCCGGTATGAGCAAAAAACTCATACTAGACCAAAGAGAGAACCTATCTCCCTCACCCTCGCCGTTATGTTAGGAATTGGGGTAGCGGCTGGAGTTGGGACCGGGACAGCAGCCCTAGTGCATGGTAACCATCATCTGCAACAACTTAGAATAGCCATAGATGAAGACCTTAGAGCCATAGAACAATCTATCACAAAACTTGAAGAGTCCTTGACTTCCCTGTCTGAAGTTGTATTACAAAACCGACGAGGACTAGAAATTGTCTTTCTGAAAGAGGGCGGGCTCTGTGCAGCCCTGAAAGAGCAATGTTGTTTTTATGCAGATCATTCAGGGGTAGTTAAAGATTCTATGGCAAAACTAAGAGGAAGATTAGACAAGAG---AAAAAAAGAGAGAGAATCTCAGCAAAATTGGTTTGAAAATTGGTACAACCGATCCCCTTGGTTTAGCACCCTAATCTCCACCATCTTAGGACCCTTCATCCTGCTCATGCTCATCCTGACTTTCGGGCCATGCATACTTAACCGCTTACTCACCCTTATTAAAAATAGATTAAACATAGTACATGCTATGGTTCTGACCCAACAATACCAGACCCTCAGGACTGAAGAAAAGGCTCAAGATTGA
>Chr3:27529090-27530970_+strand_rheMac2(_downpstream_locus_on_chr3)
ATGGAGACTCCGACGCTCCGAGGACCCGCTCAAGATAAGACTCTCTCGTATCTAGCCCCTTGCTTGTTACTAGCCCTCCTTCCCTGCGTCGCTGGCAG------------------------------------------------TAATAAAGCCCACCAGCCATATAACCTGACCTGGCAGGTAACTGATTTTAGTACTCATGAGGTCTTAGATAAAACCTCAAAAATTGCTCCTATAGGGACTTGGTTCCCTGACCTCTATTTCAACCTAGACAAC---ATAGCAAAGATAGATGACATGGAAGGGGGAGAATGGAGAAAACAGGCTAGAAGGGTGTCCGTAAGCCGGAACGGGTTCTATGCCTGTCCCGGATTCAGGACAGGAGAAATGAGGAAAACTTGTGGAGAAATAGATGCCCTGTTTTGCGCTAGTTGGTCCTGTATAACTACTAATGATGGAGAATGGAAATGGGCCACGAAACCCTGGTACATAACCATGTCCTTTGTCCAGCGCTGCACCAGAACCCGATATTCAAAAACTTGCAATCTGGTCCACATCAAGTTTGAAGATGCAGCAAAATCTGATAACCGTTGGATATCCGGGTTAACATGGGGCCTATATTTATACCAAAAGCCACTGTATGGAATCCCTATTCAAATCAAATTAATAGTCAACCCTATCACAGCCCCTGTCGCAGTAGGACCAAACCAAGTTTTATCAGAAACAGGGAAGCCCCTGGTTCCTGCATCGAGAGAGCTCCAACCAAGAGCTCCTAAAAGCACTTCCCCGCCCTTAATCTCCACCTCCTCTAAATACACACCCTCAGCCCAAAACGTCACCCGCGGGCCCCTTGACTTGGGAATAGGTGACAG---GCTCCTAAATCTCATAAA---AGGCTCCTATTTCGCTTTAAACCAGACAAAGCCAGAATTTACCTCCTCTTGCTGGCTATGTCTGGCAACAGGCCCCCC---TTACTATGAAGGCATCGCCTCCACTAATAATTTCACTAACTCCGCCAATCCTACTGGATGCGCATGGGAACAACAAAGAAAACTAACCCTGGCTGAGGTTTCTGGGTCGGGGACCTGCATAGGCCGAGTGCCCCCTAGTCACCAGCATCTTTGTAATGTAACCTTGACAGTACCCAGCTCCAATCACTATTTGGTCCCCTCCGAGACGGACTGGTGGGCTTGCAACACTGGGCTCACCCCCTGTGTATCCACAGCCGTTTTTAGCAGCGGCACCCACTATTGCGTATTGGTACAAGTTGTTCCCCGAGTATACTATCACTCTGGAGACTCCTTTGATCTCCGGTATGAGCAAAAAACTCATACTAGACCAAAGAGAGAACCTATCTCCCTCACCCTCGCCGTTATGTTAGGAATTGGGGTAGCGGCTGGAGTTGGGACCGGGACAGCAGCCCTAGTGCATGGTAACCATCATCTGCAACAACTTAGAATAGCCATAGATGAAGACCTTAGAGCCATAGAACAATCTATCACAAAACTTGAAGAGTCCTTGACTTCCCTGTCTGAAGTTGTATTACAAAACCGACGAGGACTAGAAATTGTCTTTCTGAAAGAGGGCGGGCTCTGTGCAGCCCTGAAAGAGCAATGTTGTTTTTATGCAGATCATTCAGGGGTAGTTAAAGATTCTATGGCAAAACTAAGAGGAAGATTAGACAAGAG---AAAAAAAGAGAGAGAATCTCAGCAAAATTGGTTTGAAAATTGGTACAACCGATCCCCTTGGTTTAGCACCCTAATCTCCACCATCTTAGGACCCTTCATCCTGCTCATGCTCATCCTGACTTTCGGGCCATGCATACTTAACCGCTTACTCACCCTTATTAAAAATAGATTAAACATAGTACATGCTATGGTTCTGACCCAACAATACCAGACCCTCAGGACTGAAGAAAAGGCTCAAGATTGA
>Chr3:175631191-175633072_-strand_macFas5
ATGGAGACTCCGACGCTCCGAGGACCCGCTCAAGATAAGACTCTCTCGTATCTAGCCCCTTGCTTATTACTAGCCCTCCTTCCCTGCGTCGCTGGCAG------------------------------------------------TAATAACCCCCACCGGCCATATAACCTGACCTGGCAGGTGATTGATTTTAGTACTCATGAGGTCTTAGATAAAACCTCAAAAATTGCTCCTATGGGGACTTGGTTCCCTGACCTCTATTTCAACCTAGACAAA---ATAGCAAGGATAGATGACATGGAAGGGGGAGAATGGAGAAAACAGGCTAGAAGGGTGTCCGTAAGCCGGAACGGGTTCTATGCCTGTCCCGGATTCAGGACAGGAGAAATGAGAAAAACTTGTGGAGAAATAGATGCCCTGTTTTGCGCTAGTTGGTCCTGTATAACTACTAATGATGGAGAATGGAAATGGACCACGAAACCCTGGTACATAACCATGTCCTTTGTCCAGCGCTGCACCAGAACCCGATATTCAAAAACTTGCAATCTGGTCCGCATCAAGTTTGAAGATGCAGCAAAATCTGATAACCGTTGGATATCCGGGTTAACATGGGGCCTATATTTATACCAAAAGCCACTGTATGGAATCCCTATCCAAATCAAATTAATAGTCAACCCTATCACAGCCCCTGTCGCAGTAGGACCAAACCAAGTTTTATCAGAAACAAGGAAGCCCCTGGTTCCTGCACCGAGAGAGCCCCAACCAAGAGCTCCTAAAAGCACTTCCCCGCCCTTAATCTCCACCTCCTCTAAATACACACCCTCAGCCCAAAACGTCACCCGCGGGCCCCTTGACCTGGGAATAGGTGACAG---GCTCCTAAATCTCATAAA---GGGCTCCTATTTCGCTTTAAACCAGACAAAGCCAGAATTTACCTCCTCTTGCTGGCTATGTCTGGCAACAGGCCCCCCC--TTACTATGAAGGCATCGCCTCCACTAATAATTTCACTAACTCCGCCAATCCTACTGGATGCGCGTGGGAACAACAAAGAAAACTAACCCTGGCTGAGGTTTCTGGGTCGGGAACCTGCATAGGCCAAGTGCCCCCTAGTCATCAGCATCTTTGTAATGTAACCTTGACAGTACCCAGCTCCAATCACTATTTGGTCCCCTCCGAGACGGACTGGTGGGCTTGCAACACTGGGCTCACCCCCTGTGTATCCACAGCCGTTTTTAGCAGCGGCACCCACTATTGCGTATTGGTACAAGTTGTTCCCCGAGTATACTATCACTCTGGAGACTCCTTTGATCTCCGGTATGAGCAAAAAACTCATACTAGACCAAAGAGAGAACCTATCTCCCTCACCCTCGCCGTCATGTTAGGAATTGGGGTAGCGGCTGGAGTTGGGACTGGGACAGCAGCCCTAGTGCATGGTAACCATCATCTGCAACAACTTAGAGTAGCCATAGATGAAGACCTTAGAACCATAGAACAATCTATCACAAAACTTGAAGAGTCCTTGACTTCTCTGTCTGAAGTTGTATTACAAAACCGACGAGGACTAGAAATTGTCTTTCTGAAAGAGGGCGGGCTCTGTGCAGCCCTGAAAGAGCAATGTTGTTTTTATGCAGATCATTCAGGAGTAGTTAAAGATTCTATGGCAAAACTAAGAGAAAGATTAGACAAGAG---AAAAAAAGAGAGAGAATCTCAGCAAAGTTGGTTTGAAAATTGGTACAACCTATCCCCTTGGTTTAGCACCCTAATCTCCACCATCTTAGGACCCCTCATCCTGCTCACGCTCATCTTGACTTTCAGGCCGTGCATACTTAACCGTTTACTCGCCCTTATTAAAAATAGATTAAACATAGTACATGCTATGGTTCTGACCCAACAATACCAGACCCTCAGGACTGAAGAAGAGGCTCAAGATTGA
>Chr5:123586140-123588019_-strand_rheMac8
ATGGAGACTCCGACGCTCCGAGGACCCGCTCAAGATAAGACTCTCTCGTATCTAGCCCCTTGCTTATTACTAGCCCTCCTTCCCTGCGTCGCTGACAG------------------------------------------------TAATAACCCCCACCGGCCATATAACCTGACCTGGCAGGTAATTGATTTTAGTACTCATGACGTCTTAGATAAAACCTCAAAA-TTGCTCCTATGGGGACTTGGTTCCCTGACCTCTATTTCAACCTAGACAAA---ATAGCAAAGATAGATGACATGGAAGGGGGAGAATGGAGAAAACAGGCTAGAAGGGTGTCCGTAAGCCAGAACGGGTTCTATGCCTGTCCCGGATTCAGGACAGGAGAAATGAGAAAAACTTGTGGAGAAATAGATGCCCTGTTTTGCGCTAGTTGGTCCTGTATAACTACTAATGATGGAGAATGGAAATGGGCCACGAAACCCTGGTACATAACCATGTCCTTTGTCCAGCGCTGCACCAGAACCCGATATTCAAAAACTTGCAATCTGGTCCGCATCAAGTTTGAAGATGCAGCAAAATCTGATAACCGTTGGATATCCGGGTTAATATGGGGCCTATATTTATACCAAAAGCCACTGTATGGAATCTCTATCCAAATCAAATTAATAGTCAACCCTATCACAGCCCCTGTCGCAGTAAGACCAAACCAAGTTTTATCAGAAACAAGGAAGCCCCTGGTTCCTGCACCAAGAGAGCCCCAACCAAGAGCTCCTAAAAGCACTTCCCCGCCTTTAATCTCCACCTCCTCTAAATACACACCCTCAGCCCAAAACGTCACCCGCGGGCCCCTTGACCTGGGAATAGGTGACAG---GCTCCTAAATCTCATAAA---GGGCTCCTATTTCGCTTTAAACCAGACAAAGCCAGAATTTACCTCCTCTTGCTGGCTATGTCTGGCAACAGGCCCCCC---TTACTATGAAGGCATTGCCTCCACTAATAATTTCACTAATTCCGCCAATCCTACTGGATGCGCATGGGAACAACAAAGAAAACTAACCCTGGCTGAAGTTTCTGGGTCGGGAACCTGCATAGGCCAAGTGCCCCCTAGTCATCAGCATCTTTGTAATGTAACCTTGACAGTACCCAGCTCCAATCACTATTTGGTCCCCTCCGAGACGGACTGGTGGGCTTGCAACACTGGGCTCACCCCCTGTGTATCCACAGCCGTTTTTAGCAGTGGCACCCACTATTGCGTGTTGGTACAAGTTGTTCCCCGAGTATACTATCACTCTGGAGACTCCTTTGATCTCCGGTATGAGCAAAAAACTCATACTAGACCAAAGAGAGAACCTATCTCCCTCACCCTCGCCATAATGTTAGGAATTGGGGTAGCGGCTGGAGTTGGGACCGGGACAGCAGCCCTAGTGCATGGTAACCATCATCTGCAACAACTTAGAGTAGCCATAGATGAAGACCTTAGAGCCATAGAACAATCTATCACAAAACTTGAAGAGTCCTTGACTTCTCTGTCTGAAGTTGTATTACAAAACCGACGAGGACTAGAAATTGTCTTTCTGAAAGAGGGCGGGCTCTGTGCAGCCCTGAAAGAGCAATGTTGTTTTTATGCAGATCATTCAGGAGTAGTTAAAGATTCTATGGCAAAACTAAGAGAAAGATTAGACAAGAG---AAAAAAAGAGAGAGAATCTCAGCAAAATTGGTTTGAAAATTGGTACAACCAATCCCCTTGGCTTAGCACCCTAATCTCCACCATCTTAGGACCCCTCATCCTGCTCACGCTCATCCTGACTTTCGGGCCATGCATACTCAACCGCTTACTCACCCTTATTAAAAATAGATTAAACATAGTACATGCTATGGTTCTGACCCAACAATACCAGACCCTCAGGACTGAAGAAGAGGCTCAAGATTGA
>Chr5:116823285-116825165_-strand_rheMac2
ATGGAGACTCCGATGCTCCGAGGACCCGCTCAAGATAAGACTCTCTCGTATCTAGCCCCTTGCTTATTACTAGCCCTCCTTCCCTGCGTCGCTGGCAG------------------------------------------------TAATAACCCCCACCGGCCATATAACCTGACCTGGCAGGTAATTGATTTTAGTACTCATGAGGTCTTAGATAAAACCTCAAAAATTGCTCCTATGGGGACTTGGTTCCCTGACCTCTATTTCAACCTAGACAAA---ATAGCAAAGATAGATGACATGGAAGGGGGAGAATGGAGAAAACAGGCTAGAAGGGTGTCCGTAAGCCAGAACGGGTTCTATGCCTGTCCCGGATTCAGGACAGGAGAAATGAGAAAAACTTGTGGAGAAATAGATGCCCTGTTTTGCGCTAGTTGGTCCTGTATAACTACTAATGATGGAGAATGGAAATGGGCCACGAAACCCTGGTACATAACCATGTCCTTTGTCCAGCGCTGCACCAGAACCCGATATTCAAAAACTTGCAATCTGGTCCGCATCAAGTTTGAAGATGCAGCAAAATCTGATAACCGTTGGATATCCGGGTTAATATGGGGCCTATATTTATACCAAAAGCCACTGTATGGAATCTCTATCCAAATCAAATTAATAGTCAACCCTATCACAGCCCCTGTCGCAGTAAGACCAAACCAAGTTTTATCAGAAACAAGGAAGCCCCTGGTTCCTGCACCAAGAGAGCCCCAACCAAGAGCTCCTAAAAGCACTTCCCCGCCTTTAATCTCCACCTCCTCTAAATACACACCCTCAGCCCAAAACGTCACCCGCGGGCCCCTTGACCTGGGAATAGGTGACAG---GCTCCTAAATCTCATAAA---GGGCTCCTATTTCGCTTTAAACCAGACAAAGCCAGAATTTACCTCCTCTTGCTGGCTATGTCTGGCAACAGGCCCCCC---TTACTATGAAGGCATTGCCTCCACTAATAATTTCACTAATTCCGCCAATCCTACTGGATGCGCATGGGAACAACAAAGAAAACTAACCCTGGCTGAAGTTTCTGGGTCGGGAACCTGCATAGGCCAAGTGCCCCCTAGTCATCAGCATCTTTGTAATGTAACCTTGACAGTACCCAGCTCCAATCACTATTTGGTCCCCTCCGAGACGGACTGGTGGGCTTGCAACACTGGGCTCACCCCCTGTGTATCCACAGCCGTTTTTAGCAGTGGCACCCACTATTGCGTGTTGGTACAAGTTGTTCCCCGAGTATACTATCACTCTGGAGACTCCTTTGATCTCTGGTATGAGCAAAAAACTCATACTAGACCAAAGAGAGAACCTATCTCCCTCACCCTCGCCATCATGTTAGGAATTGGGGTAGCGGCTGGAGTTGGGACCGGGACAGCAGCCCTAGTGCATGGTAACCATCATCTGCAACAACTTAGAGTAGCCATAGATGAAGACCTTAGAGCCATAGAACAATCTATCACAAAACTTGAAGAGTCCTTGACTTCTCTGTCTGAAGTTGTATTACAAAACCGACGAGGACTAGAAATTGTCTTTCTGAAAGAGGGCGGGCTCTGTGCAGCCCTGAAAGAGCAATGTTGTTTTTATGCAGATCATTCAGGAGTAGTTAAAGATTCTATGGCAAAACTAAGAGAGAGATTAGACAAGAG---AAAAAAAGAGAGAGAATCTCAGCAAAATTGGTTTGAAAATTGGTACAACCAATCCCCTTGGCTTAGCACCCTAATCTCCACCATCTTAGGACCCCTCATCCTGCTCACGCTCATCCTGACTTTCGGGCCATGCATACTCAACCGCTTACTCACCTTTATTAGAAATAGATTAAACATAGTACATGCTATGGTTCTGACCCAACAATACCAGACCCTCAGGACTGAAGAAGAGGCTCAAGATTGA
>Chr8:14602944-14604821_+strand_rheMac8
ataaagACTCCGAgGCTCCGAagACCCGCTCAAGATAAgACTCTCTCGTATCTAGCCCCTTGCTTaTTACTAGCCCTCCTTCCCTGcGTCGCTGGCAG------------------------------------------------TAATAACCCCCACCGGCCATATAACCTGACCTgGCAGGTAACTGATTTTAGTACTCATgAgGTCTTAAgtAAAACCTCAAAAATTGCTCCTATAaGgACTTaGTTCCCTgACCTCTATTTCAACCTAGACAAA---ATAGCAAAgATAgATgACATaGAAaaaagAgAATaGAgAAAACAGGCTAGAAaaGTGTCCaTAAGCCaaAACaGGTTCTATGCCTGTCCCGGATTCAgGACAGGAGAAATAAGaAAAACTTaTagAgAAATAgATGCCCTGTTTTGCtCTAGTTaGTCCTGTATAACTACTAATgATaGAGAATagAAATaGGCCACgAAACCCTGGTACATAACCATGTCCTTTGTCCAGCGCTGCACCAgAACCCgATATTCAAAAACTTGCAATCcaGTCCGCATCAAGTTTgAAgATGCAGCAAAATCTgATAACCGTTagATATCCGaGTTAACATaaGGCCTATATTTATACCAAAAGCCACTGTATAgAATCCCTATCCAAATCAAATTAATAGTCAACCCTATCACAGCCCCTGTCgCAGTAaGACCAAACCAAGTTTTATCAGAAACAaGGAAGCCCCTaGTTCCTGCAcCGAGAGAGCCCCAACCAAGAGCTCCTAAAAGCACTTCCCCGCCCTTAATCTCCACCTCCTCT---gACACACCCTCAGCCCAAAACGTCACCCGCGGGCCCtTTGACcTGGGAATAGGTGACAG---GCTCCTAAATCTCATAAA---AaGCTCCTATTTCGCTTTAAACCAGACAAAGCCAGAATTTACCTCCTCTTGCTGGCTATGTCTGGCAACAGGCCCCCC---TTACTATGAAGGCATgGCCTCCACTAATAATTTCACTAACTCtGCCAATCCTACTaGATGCGCGTaaGAACAACAAAGAAAACTAACCCTGGCTGAaGTTTCTaGGTCaaGAACCTGCATAGGCCaAGTGCCCCCTAGTCAtCAGCAaCTTTGTAATGTAACCTTGACAGTACCCAGCTCCAATCACTATTTaGTCCCCTCCgAGACGGACTaGTaaGCTTGCAACACTaGGCTCACCCCCTGTGTATCCACAGCCGTTTTTAGCAGCaGCACCCACTATTGCGTATTaGTACAAGTTGTTCCCCaAGTATACTATCACTCTaGAGACTCCTTTgATCTCtGGTATgAGCAAAAAACTCATACTAgACCAAAGAGAgAACCTATCTCCCTCACCCTCGCCGTcATGTTAAgAATTaaaGTAGCGGCTaAAGTTaAgACCaGGACAGCAGCCCTAGTGCATaGTAACCATCATCTGCAACAACTTAAAgTAGCCATAGATgAAGACCTTAgAGCCATAgAACAATCTATcACAAAACTTgAAgAGTCCTTgACTTCTCTGTCTgAAGTTGTATTACAAAACCgACAAaGACTAGAAATTGTCTTTCTGAAAGAaGGtaGGCTCTGTGCAGCCCTGAAAgAGCAATGTTGTTTTTATGCAGATCATTCAGGAGTAGTTAAAGATTCTATGGCAAAACTAAgAgAAAgATTAgACAAGAG---AAAAAAAGAgAgAGAATCTCAGCAAAgTTaGTTTgAAAATTaGTACAACCgATCCCCTTaGtTTAGCACgCTAATCTCCACCATCTTAagACCCCTCATCCTGCTCACaCTCATCtTGACTTTCAGGCCgTGCATAcTtAACCGtTTACTCgCCCTTATTAAAAATAgATTAAACATAGTACATGCTATaGTTCTGACCCAACAATACCAGACCCTCAaGACTgAAGAAGAGGCTCAAaATTGA
>Chr8:14805075-14806952_+strand_rheMac2
ATAAAGACTCCGAGGCTCCGAAGACCCGCTCAAGATAAGACTCTCTCGTATCTAGCCCCTTGCTTATTACTAGCCCTCCTTCCCTGCGTCGCTGGCAG------------------------------------------------TAATAACCCCCACCGGCCATATAACCTGACCTGGCAGGTAACTGATTTTAGTACTCATGAGGTCTTAAGTAAAACCTCAAAAATTGCTCCTATAAGGACTTAGTTCCCTGACCTCTATTTCAACCTAGACAAA---ATAGCAAAGATAGATGACATAGAAAAAAGAGAATAGAGAAAACAGGCTAGAAAAGTGTCCATAAGCCAAAACAGGTTCTATGCCTGTCCCGGATTCAGGACAGGAGAAATAAGAAAAACTTATAGAGAAATAGATGCCCTGTTTTGCTCTAGTTAGTCCTGTATAACTACTAATGATAGAGAATAGAAATAGGCCACGAAACCCTGGTACATAACCATGTCCTTTGTCCAGCGCTGCACCAGAACCCGATATTCAAAAACTTGCAATCCAGTCCGCATCAAGTTTGAAGATGCAGCAAAATCTGATAACCGTTAGATATCCGAGTTAACATAAGGCCTATATTTATACCAAAAGCCACTGTATAGAATCtCTATCCAAATCAAATTAATAGTCAACCCTATCACAGCCCCTGTCGCAGTAAGACCAAACCAAGTTTTATCAGAAACAAGGAAGCCCCTAGTTCCTGCACCGAGAGAGCCCCAACCAAGAGCTCCTAAAAGCACTTCCCCGCCCTTAATCTCCACCTCCTCT---GACACACCCTCAGCCCAAAACGTCACCCGCGGGCCCTTTGACCTGGGAATAGGTGACAG---GCTCCTAAATCTCATAAA---AAGCTCCTATTTCGCTTTAAACCAGACAAAGCCAGAATTTACCTCCTCTTGCTGGCTATGTCTGGCAACAGGCCCCCC---TTACTATGAAGGCATGGCCTCCACTAATAATTTCACTAACTCTGCCAATCCTACTAGATGCGCGTAAGAACAACAAAGAAAACTAACCCTGGCTGAAGTTTCTAGGTCAAGAACCTGCATAGGCCAAGTGCCCCCTAGTCATCAGCAACTTTGTAATGTAACCTTGACAGTACCCAGCTCCAATCACTATTTAGTCCCCTCCGAGACGGACTAGTAAGCTTGCAACACTAGGCTCACCCCCTGTGTATCCACAGCCGTTTTTAGCAGCAGCACCCACTATTGCGTATTAGTACAAGTTGTTCCCCAAGTATACTATCACTCTAGAGACTCCTTTGATCTCTGGTATGAGCAAAAAACTCATACTAGACCAAAaAGAGAACCTATCTCCtTCACCCTCGCCGTCATGTTAAGAATTAAAGTAGCGGCTAAAGTTAAGACCAGGACAGCAGCCCTAGTGCATAGTAACCATCATCTGCAACAACTTAAAGTAGCCATAGATGAAGACCTTAGAGCCATAGAACAATCTATCACAAAACTTGAAGAGTCCTTGACTTCTCTGTCTGAAGTTGTATTACAAAACCGACAAAGACTAGAAATTGTCTTTCTGAAAGAAGGTAGGCTCTGTGCAGCCCTGAAAGAGCAATGTTGTTTTTATGCAGATCATTCAGGAGTAGTTAAAGATTCTATGGCAAAACTAAGAGAAAGATTAGACAAGAG---AAAAAAAGAGAGAGAATCTCAGCAAAGTTAGTTTGAAAATTAGTACAACCGATCCCCTTAGTTTAGCACGCTAATCTCCACCATCTTAAGACCCCTCATCCTGCTCACACTCATCTTGACTTTCAGGCCGTGCATACTTAACCGTTTACTCGCCCTTATTAAAAATAGATTAAACATAGTACATGCTATAGTTCTGACCCAACAATACCAGACCCTCAAGACTGAAGAAGAGGCTCAAAATTGA
>Chr9:50308077-50309957_+strand_rheMac8
ATGGAGACTCCGATGCTCCGAGGACCCGCTCAAGATAAGACTCTCTCGTATCTAGCCCCTTGCTTATTACTAGCCCTCCTTCCCTGCGTCGCTGGCAG------------------------------------------------TAATAACCCCCACCGGCCATATAACCTGACCTGGCAGGTAACTGATTTTAGTACTCATGAGGTCTTAGGTAAAACCTCAAAAATTGCTCCTATGGGGACTTGGTTCCCTGACCTCTATTTCAACCTAGACAAA---ATAGCAAGGATAGATGACATGGAAGGGGGAGAATGGAGAAAACAGGCTAGAAGGGTGTCCGTAAGCCGGAACGGGTTTTATGCCTGTCCCGGATTCAGGACAGGAGAAATGAGAAAAACTTGTGGAGAAATAGATGCCCTGTTTTGCGCTAGTTGGTCCTGTATAACTACTAATGATGGAGAATGGAAATGGACCACGAAACCCTGGTACATAACCATGTCCTTTGTCCAGCGCTGCACCAGAACCCGATATTCAAAAACTTGCAATCTGGTCCGCATCAAGTTTGAAGATGCAGCAAAATCTGATAACCGTTGGATATCCGGGTTAACATGGGGCCTATATTTATACCAAAAGCCACTGTATGGAATCCCTATCCAAATCAAATTAATAGTCAACCCTATCACAGCCCCTGTCGCAGTAGGACCAAACCAAGTTTTATCAGAAACAAGGAAGCCCCTGGTTCCTGCACCGAGAGAGCCCCAACCAAGAGCTCCTAAAAGCACTTCCCCGCCCTTAATCTCCACCTCCTCTAAATACACACCCTCAGCCCAAAACGTCACCCGCGGGCCCCTTGACCTGGGAATAGGTGACAG---GCTCCTAAATCTCATAAA---GGGCTCCTATTTCGCTTTAAACCAGACAAAGCCAGAATTTACCTCCTCTTGCTGGCTATGTCTGGCAACAGGCCCCCC---TTACTATGAAGGCATCGCCTCCACTAATAATTTCACTAACTCCGCCAATCCTACTGGATGCGCGTGGGAACAACAAAGAAAACTAACCCTGGCTGAGGTTTCTGGGTCGGGAACCTGCATAGGCCAAGTGCCCCCTAGTCATCAGCATCTTTGTAATGTAACCTTGACAGTACCCAGCTCCAATCACTATTTGGTCCCCTCCGAGACGGACTGGTGGGCTTGCAACACTGGGCTCACCCCCTGTGTATCCACAGCCGTTTTTAGCAGCGGCACCCACTATTGCGTATTGGTACAAGTTGTTCCCCGAGTATACTATCACTCTGGAGACTCCTTTGATCTCCGGTATGAGCAAAAAACTCATACTAGACCAAAGAGAGAACCTATCTCCCTCACCCTCGCCGTCATGTTAGGAATTGGGGTAGCGGCTGGAGTTGGGACCGGGACAGCAGCCCTAGTGCATGGTAACCATCATCTGCAACAACTTAGAATAGCCATAGATGAAGACCTTAGAGCCATAGAACAATCTATCACAAAACTTGAAGAGTCCTTGACTTCTCTGTCTGAAGTTGTATTACAAAACCGACGAGGACTAGAAATTGTCTTTCTGAAAGAGGGCGGGCTCTGTGCAGCCCTGAAAGAGCAATGTTGTTTTTATGCAGATCATTCAGGAGTAGTTAAAGATTCTATGGCAAAACTAAGAGAAAGATTAGACAAGAG---AAAAAAAGAGAGAGAATCTCAGCAAAGTTGGTTTGAAAATTGGTACAACCGATCCCCTTGGTTTAGCACCCTAATCTCCACCATCTTAGGACCCCTCATCCTGCTCACGCTCATCTTGACTTTCGGGCCGTGCATACTTAACCGTTTACTCGCCCTTATTAAAAATAGATTAAACATAGTACATGCTATGGTTCTGACCCAACAATACCAGACCCTCAGGACTGAAGAAGAGGCTCAAGATTGA
>Chr9:56547436-56549216_-strand_rheMac2
nnnnnnnnnnnnnnnnnnnnnnnnnnnnnnnnnnnnnnnnnnnnnnnnnnnnnnnnnnnnnnnnnnnnnnnnnnnnnnnnnnnnnnnnnnnnnnnnnn------------------------------------------------mmATAACCCCCACCGGCCATATAACCTGACCTGGCAGGTAACTGATTTTAGTACTCATGAGGTCTTAGGTAAAACCTCAAAAATTGCTCCTATGGGGACTTGGTTCCCTGACCTCTATTTCAACCTAGACAAA---ATAGCAAGGATAGATAACATGGAAAGGGGAGAATGGAGAAAACAGGCTAGAAAGGTGTCCGTAAGCCGGAACGGGTTCTATGCCTGTCCCGGATTCAGGACAGGAGAAATGAGAAAAACTTGTGGAGAAATAGATGCCCTGTTTTGCGCTAGTTGGTCCTGTATAACTACTAATGATGGAGAATGGAAATGGACCACGAAACCCTGGTACATAACCATGTCCTTTGTCCAGCGCTGCACCAGAACCCGATATTCAAAAACTTGCAATCTAGTCCGCATCAAGTTTGAAGATGCAGCAAAATCTGATAACCGTTAGATATCCGGGTTAACATGGGGCCTATATTTATACCAAAAGCCACTGTATGGAATCCCTATCCAAATCAAATTAATAGTCAACCCTATCACAGCCCCTGTCGCAGTAGGACCAAACCAAGTTTTATCAGAAACAAGGAAGCCCCTGGTTCCTGCACCGAGAGAGCCCCAACCAAGAGCTCCTAAAAGCACTTCCCCACCCTTAATCTCCACCTCCTCTAAATACACACCCTCAGCCCAAAACGTCACCCGCGGGCCACTTGACCTGGGAATAGGTGACAG---GCTCCTAAATCTCATAAA---AGGCTCCTATTTCGCTTTAAACCAGACAAAGCCAGAATTTACCTCCTTTTGCTGGCAATGTCTGGCAACAGGCTCCCC---TTACTATGAAGGCATCGCCTCCACTAATAATTTCACTAACTCCGCCAATCCTACTGGATGCGCGTGGGAACAACAAAGAAAACTAACCCTGGCTGAGGTTTCTGGGTCGGGAACCTGCATAGGCCAAGTGCCCCCTAGTCATCAGCATCTTTGTAATGTAACCTTGACAGTACCCAGCTCCAATCACTATTTGGTCCCCTCCGAGACGGACTGGTGGGCTTGCAACACTGGGCTCACCCCCTGTGTATCCACAGCCGTTTTTAGCAGCGGCACCCACTATTGCGTATTGGTACAAGTTGTTCCCCGAGTATACTATCACTCTGGAGACTCCTTTGATCTCCGGTATGAGCAAAAAACTCATACTAGACCAAAGAGAGAACCTATCTCCCTCACCCTCGCCGTCATGTTAGGAATTAGGGTAGCGGCTGGAGTTGGGACTGGGACAGCAGCCCTAGTGCATGGTAACCATCATCTGCAACAACTTAGAATAGCCATAGATGAAGACCTTAGAGCCATAGAACAATCTATCACAAAACTTGAAGAGTCCTTGACTTCTCTGTCTGAAGTTGTATTACAAAACCGACGAGGACTAGAAATTGTCTTTCTGAAAGAGGGCGGGCTCTGTGCAGCCCTGAAAGAGCAATGTTGTTTTTATGCAGATCATTCAGGAGTACTTAAAGATTCTATGGCAAAACTAAGAGAAAGATTAGACAAGAG---AAAAAAAGAGAGAGAATCTCAGCAAAGTTGGTTTGAAAATTGGTACAACCGATCCCCATGGTTTAGCACCCTAATCTCCACCATCTTAGGACCCCTCATCCTGCTCACGCTCATCTTGACTTTCGGGCCGTGCATACTTAACCATTTACTCGCCCTTATTAAAAATAGATTAAACATAGTACATGCTATGGTTCTGACCCAACAATACCAGACCCTCAGGACTGAAGAAGAGGCTCAAGATTGA
>Chr9:55064541-55066422_-strand_macFas5
ATGGAGACTCCGACGCTCCGAGGACCTGCTCAAGATAAGACTCTCTCGTATCTAGCCCCTTGCTTATTCCTAGCCCTCCTTCCCTGCATCGCTGGCAG------------------------------------------------TAATAACCCCCACCGGCCATATAACCTGACCTGGCAGGTAACTGATTTTAGTACTCATGAGGTCTTAGGTAAAACCTCAAAAATTGCTCCTATGGGGACTTGGTTCCCTGACCTCTATTTCAACCTAGACAAAA--ATAGCAAGGATAGATGACATGGAAGGGGGAGAATGGAGAAAACAGGCTAGAAGGGTGTCTGTAAGCCGGAACGGGTTCTATGCCTGTCCCGGATTCAGGACAGGAGAAATGAGAAAAACTTGTGGAGAAATAGATGCCCTGTTTTGCGCTAGTTGGTCCTGTATAACTACTAATGATGGAGAATGGAAATGGGCCACGAAACCCTGGTACATAACCGTGTCCTTTGTCCAGCGCTGCACCAAAACCCAATATTCAAAAACTTGCAATCTGGTCCACATCAAGTTTAAAGATGCAGCAAAATCTGATAACCGTTGGATATCCGGGTTAACATGGGGCCTATATTTATACCAAAAGCCACTGTATGGAATCCCTATCCAAATCAAATTAATAGTCAACCCTATCACAGCCCCTGTCGCAGTAGGACCAAACCAAGTTTTATCAAAAACAAGGAAGCCCCTGGTTCCTGCACCGAGAGAGCCCCAACCAAGAGCTCCTAAAAGCACTTCCCCACCCTTAATCTCCACCTCCTCTAAATACACACCCTCAGCCCAAAACGTCACCCGCGGGCCCCCTGACCTGGGAATAGGTGACAG---GCTCCTAAATCTCATAAA---GGGCTCCTATTTTGCTTTAAACCAGACAAAGCCAGAATTTACCTCCTCTTGCTGGCTATGTCTGGCAACAGGCCCCCC---TTACTATGAAGGCATCGCCTCCACTAATAATTTCACTAACTCCGCCAATCCTACTGGATGCGCGTGGGAACAACAAAGAAAACTAACCCTGGCTGAGGTTTCTGGGTCGGGAACCTGCATAGGCCAAGTGCCCCCTAGTCATCAGCATCTTTGTAATGTAACCTTGACAGTACCCAGCTCCAATCACTATTTGGTCCCCTCCGAGACGGACTGGTGGGCTTGCAACACTGGGCTCACCCCCTGTGTATCCACAGCCGTTTTTAGCAGCGGCACCCACTATTGCGTATTGGTACAAGTTGTTCCCCGAGTATACTATCACTCTGGAGACTCCTTTGATCTCCGGTATGAGCAAAAAACTCATACTAGACCAAAGAGAGAACCTATCTCCCTCACCCTCGCCGTCATGTTAGGAATTGGGGTAGCGGCTGGAGTTGGGACCGGGACAGCAGCCCTAGTGCATGGTAACCATCATCTGCAACAACTTAGAATAGCCATAGATGAAGACCTTAGAGCCATAGAACAATCTATCACAAAACTTGAAGAGTCCTTGACTTCTCTGTCTGAAGTTGTATTACAAAACCGACGAGGACTAGAAATTGTCTTTCTGAAAGAGGGCGGGCTCTGTGCAGCCCTGAAAGAGCAATGTTGTTTTTATGCAGATCATTCAGGAGTAGTTAAAGATTCTATGGCAAAACTAAGAGAAAGATTAGACAAGAG---AAAAAAAGAGAGAGAATCTCAGCAAAGTTGGTTTGAAAATTGGTACAACCGATCCCCTTGGTTTAGCACCCTAATCTCCACCATCTTAGGACCCCTCATCCTGCTCACGCTCATCTTGACTTTCGGGCCGTGCATACTTAACCGTTTACTCGCCCTTATTAAAAATAGATTAAACATAGTACATGCTATGGTTCTGACCCAACAATACCAGACCCTCAGGACTGAAGAAGAGGCTCAAGATTGA
>ChrX:88958834-88960708_-strand_rheMac8
ATGGAGACTCCGATGCTCCGAGGACCCGCTCAAGATAAGACTCTCTCGTATCTAGCCCCTTGCTTATTACTAGCCCTCCTTCCCTGCGTCGCTGGCAG------------------------------------------------TAATAACCCCCACCGGCCATATAACCTGACCTGGCAGGTAACTGATTTTAGTACTCATGAGGTCTTAGGTAAAACCTCAAAAATTGCTCCTATGAGGACTTAGTTCCCTGACCTCTATTTCAACCTAGACAAA---ATAGCAAGAATAGATGACATGGAAAGGGAAGAATGGAAAAAACAGGCTAGAAAGGTGTCCGTAAGCCAGAACGGGTTCTATGCCTGTCCCGGATTCAGGACAGGAGAAATGAGAAAAACTTGTAGAAAAATAAATGCCCTGTTTTGCTCTAGTTGGTCCTGTATAACTACTAATGATGAAAAATAAAAATAGGCCACGAAACCCTGGTACATAACCATGTCCTTTGTCCAGCGCTGCACCAGAACCCGATATTCAAAAACTTGCAATCTGGTCCGCATCAAGTTTGAAGATACAGCAAAATCTGATAACCGTTAGATATCCAGGTTAACATAAGGCCTATATTTATACCAAAAGCCACTGTGTGGAATCCCTATTCAAATCAAATTAATAGTCAACCCTATCACAGCCCCTGTCACAGTAGGACCAAACCAAGTTTTATCAGAAACAAGGAAGCCCCTGGTTCCTGCACCGAGAGAGCCCCAACCAAGAGCTCCTAAAAGCACTTCCCCGCGCTTAATCTCCACCTCCTCTAAATACACACCCTCAGCCCAAAACGTCACCCGCAGGCCCCTTGACCTAGAAATAGGTGACAG---GCTCCTAAATCTCATAAA---AGGCTCCTATTTCGCTTTAAACCAGACAAAGCCAGAATTTACCTCCTCTTGCTGGCTATGTCTGGCAACAGGCCCCCC---TTACTATGAAGGCATCGCCTCCACTAATAATTTCACTAACTCCGCCAATCCTACTGGATGCACGTAGGAACAACAAAGAAAACTAACCCTGGCTGAGGTTTCTAGGTCAGGAACCTGCATAGGCCAAGTGCCCCCTAGTCATCAGCATCTTTGTAATGTAACCTTGACAGTACCCAGCTCCAATCACTATTTGGTCCCCTCCGAGACGGACTGGTGGGCTTGCAACACTGGGCTCACCCCCTGTGTATCCACAGCCGTTTTTAGCAGCGGCACCCACTATTGCGTATTAGTACAAGTTGTTCCCCGAGTATACTATCACTCTGGAGACTCCTTTGATCTCCGGTATGAGCAAAAAACTCATACTAGACCAAAGAGAGAACCTATCTCCCTCACCCTCGCCGTCATGTTAGAAATTAAGTTAGCGGCTGGAGTTAGGACCGGGACAGCAGCCCTAGTGCATAGTAACCATCATCTGCAACAACTTAGAGTAGCCATAGATGAAGACCTTAGAGCCATAGAACAATCTATCACAAAACTTGAAGAGTCCTTGACTTCTCTGTCTGAAGTTGTATTACAAAACCGACGAGGACTAGAAATTGTCTTTCTGAAAGAGGGCGGGCTCTGTGCAGCCCTGAAAGAGCAATGTTGTTTTTATGCAGATCATTCAGGAGTAGTTAAAGATTCTATGGCAAAACTAAGAGAAAAATTAGACAAGAA---AAAAAAAGAGAGAA--TCTCAGCAAAGTTGGTTTGAAAATTGGTACAACCGATCCCCTTGGTTTAGCACCCTAATCTCCACCATCTTAGGACCCCTCATCCTGCTCACGCTCATCTTGACTTTCGGGCCGTGCATACTTAACCGTTTACTCGCCCTTATTAAAAATAGATTAAACATAGTACATGCTATGGTTCTGACCCAACAATACCAGACCCTCAGGACTGAAGAAGAGGCTCAAGATTGA
>ChrY_10651815-10653695_-strand_rheMac8
ATGGAGACTCTGACGCTCCGAGGACCCGCTCAAGATAAGACTCTCTCGTATCTAGCCCCTTGCTTGTTACTAGCCCTCCTTCCCTGCGTTGCTGGCAG------------------------------------------------TAATAACCCCCACCGGCCATATAACCTGACCTGGCAGGTAACTGATTTTAGTACTCATGAGGTCTTAGATAAAACCTCAAAAATTGCTCCTATAGGGACTTGGTTCCCTGACCTCTATTTCAACCTAGACAAA---ATAGCAAAGATAGATGACATGGAAGGGGGAGAATGGAGAAAACAGGCTAGAAGGGTGTCCGTAAGCCGGAACGGGTTCTATGCCTGTCCCGGATTCAGGACAGGAGAAATGAGAAAAACTTGTGGAGAAATAGATGCCCTGTTTTGCGCTAGTTGGTCCTGTATAACTACTAATGATGGAGAATGGAAATGGGCCACGAAACCCTGGTACATAACCATGTCCTTTGTCCAGCGCTGCACCAGAACCCGATATTCAAAAACTTGCAATCTGGTCCACATCAAGTTTGAAGATGCAGCAAAATCTGATAACCGTTGGATATCCGGGTTAACATGGGGCCTATATTTATACCAAAAGCCACTGTATGGAATCCCTATCCAAATCAAATTAATAGTCAACCCTATCACAGCCCCTGTCGCAGTAGGACCAAACCAAGTTTTATCAGAAACAGGGAAGCCCCTGGTTCCTGCATCGAGAGAGCCCCAACCAAGAGCTCCTAAAAGCACTTCCCCGCCCTTAATCTCCACCTCCTCTAAATACACACCCTCAGCCCAAAACGTCACCCGCGGGCCCCTTGACTTGGGAATAGGTGACAG---GCTCCTAAATCTCATAAA---AGGCTCCTATTTCGCTTTAAACCAGACAAAGCCAGAATTTACCTCCTCTTGCTGGCTATGTCTGGCAACAGGCCCCAC---TTACTATGAAGGCATCGCCTCCACTAATAATTTCACTAACTCCGCCAATCCTACTGGATGCGCGTGGGAACAACAAAGAAAACTAACCCTGGCTGAGGTTTCTGGGTCGGGGACCTGCATAGGCCGAGTGCCCCCTAGTCACCAGCATCTTTGTAATGTAACCTTGACAGTACCCAGCTCCAATCACTATTTGGTCCCCTCCGAGACGGACTGGTGGGCTTGCAACACTGGGCTCACCTCCTGTGTATCCACAGCCGTTTTTAGCAGCGGCACCCACTATTGCGTATTGGTACAAGTTGTTCCCGGAGTATACTATCACTCTGGAGACTCCTTTGATCTCCGGTATGAGCAAAAAACTCATACTAGACCAAAGAGAGAACCTATTTCCCTCACCCTCGCCGTTATGTTAGGAATTGGGGTAGCGGCTGGAGTTGGGACCGGGACAGCAGCCCTAGTGCATGGTAACCATCATCTGCAACAACTTAGAATAGCCATAGATGAAGACCTTAGAGCCATAGAACAATCTATCACAAAACTTGAAGAGTCCTTGACTTCTCTGTCTGAAGTTGTATTACAAAACCGACGAGGACTAGAAATTGTCTTTCTGAAAGAGGGCGGGCTCTGTGCAGCCCTGAAAGAGCAACGTTGTTTTTATGCAGATCATTCAGGAGTAATTAAAGATTCTATGGCAAAACTAAGAGAAAGATTAGACAAGAA---AAAAAAAGAGAGAGAATCTCAGCAAAATTGGTTTGAATATTGGTACAACCGATCCCCTTGGTTTAGCACCCTAATCTCCACCATCTTAGGACCCCTCATCCTGCTCACGCTCATCCTGACTTTCGGGCCATGCATACTCAACCGCTTACTCACCCTTATTAAAAATAGATTAAACATAGTACATGCTATGGTTCTGACCCAACAATACCAGACCCTCAGGACTGAAGAAAAGGCTCAAGATTGA
