# Supplementary material for: Variable Baseline Papio cynocephalus Endogenous Retrovirus (PcEV) Expression Is Upregulated in Acutely SIV-Infected Macaques and Correlated to STAT1 Expression in the Spleen
Source: Front Immunol. 2019 May 15;10:901. doi: 10.3389/fimmu.2019.00901 (PMC6529565; doi:10.3389/fimmu.2019.00901)
Supplement: Supplementary file 2 [file Data_Sheet_2.zip › PcEV_gag_align.fas]

>macaque_gag_reference
ATGGGACAgACGTTGACGACTCCTTTgTCTCTGACCCTGACTCACTTCCCTGACGTcCGGGCTCGAGCCCACcACCTCTCTGTAGAAGTCCGTAAGGGACGATGGAAAACATTCTGCTCGTCCGAATGGCCAACCCTCCATGGGGAGTGGCCCCGGGACGGAACATTTAACCTCTCAATTATCTTGCAGGTTAAAGCAAAAGTGATGGATCCTGGGCCACTCGGACACCCGGACCAGGTGGCCTACATAATTATTTGGGAGGATCTGGTCCGAAATCCTCCCTCTTGGGTGAAACCCTTCCTCCATTCCCCTtCCCCATCCCAATCTACCCTCCTTGCCTTAGAAGCCCCAAAGAATCGGAATCCGGACCCGCATAAGCCAGTCCTCCCAGATGAAcCCCAGAGGGAtCTCCTCCTTCTT---GACCCCCTGCCTCCTCCACCTCAAAACCCCCtTCTGGGACCTCCACCTTAcGCTTCACCCTTGCCCCCTGTC---TTGTCCCCAGCTCTTTCCTCTACCGCCTCGGCCCCTACCCTTTCTCCAACTTCTCCCTCGGCCCCT------------------------------CCCTCCACCCCgTCTCcTTCTCCAGCCCCGCCCAAGCTCACCCCTCGGACGCCGCCGCCGACACCTCCTCGTCTCCGCTTGCGGCGGACTGAGGACCCAGAGGGCCCTTCcACTTGGCAATCCTCCCTTTTTCCCCTCCGTACTGTCAATCGCACGGTCCAGTACTGGCCCTTCTCTGCCTCTGACCTCTACAACTGGAAAACCCATAACCC---TTCCTTTTCCCAAGACCCCCAGGCCCTAACCTCGTTGATAGAATCCATTCTCCTCACTCACCAGCCCACTTGGGATGATTGCCAGCAACTCTTGCAGGTCCTCCTAAC---CACTGAAGAAAGGCAGCGAGTCCTCCTGGAGGCCCGGAAAAATGTGCCAGGACCAGGAGGCCTCCCAACCCAACTTCCCAATGAAATAGACGAGGGATTTCCCCTCACCCGCCCAGACTGGGACTATGAAACgGCACCAGGTAGGGAGAGTCTCCGAATCTATCGCCAGGCTCTGTTGGCGGGTCTCAAAGGGGCAGGAAAGCGCCCCACAAATTTGGCCAAGGTAAGGACCATAACTCAGGAAAGGGATGAAAGCCCGGCAGCCTTCATGGAAAGGCTTCTGGAAGGGTTCCGAATGTATACCCCATTCGATCCAGAGGCCCTAGAACATAAGGCTACCGTAGCTATGGCATTCATAGACCAAGCTGCATTAGATATCAAAGGAAAACTCCAAAGGCTAGATGGAATCCAaACCTATGGATTACAgGAATTgGTTAGGGAGGCAGAAAAA---GTgTATAATAAGAGAGAAACCCCTGAGGAAAGGGAAGCCAGGTTAGCGAAGGAACAGATGGAGCGAGAGGATCGTAGGGACCGAGTGAGAAATAAGCATTTAACAAAAATCCTGGCGGCAGTTGTGAGAGAGAAAGGACCAGGGAGAGAGGGAGAGAAGCGgAGGCGGCCAAAAGTGGAAAAAGACCAGTGTGCCTACTGCAAAGAACGGGGACATTGGATCAAAGATTGCCCCAAGCGTCCTAAAGACCAAAAGAAACCTGCCGCTGTCCTCACCCTAGGTGAAGATAGCGAATAG
>Chr1:121699546-121701169_-strand_rheMac8
ATGGGACAGACGTTGACGACTCCTTTGTCTCTGACCCTGACTCACTTCCCTGACGTCCGGGCTCGAGCCCACAACCTCTCCGTAGAAGTCCGTAAGGGACGATGGCAAAAATTCTGCTCGTCCGAGTGGCCTACCCTCCATGTTGGGTGGCCCCGGGACGGAACATTTGACCTCCCAATTATCTTACATGTTAAAGCAACAGTGATGGATCCTGGGCCACACGGACACCCAGACCAGGTGGTCTACATAATTACTTGGGAGGATCTGGTCCGAAACCCTCCCTCTTGGGTGAAACCCTTCCTCCATTCCCCTTCCCCACCCCAGTCTACCCTTCTTGCCTTAGAAGCCCCGAAGAATCGGAATCCGGACCCGCATAAGCCAGTCCTCCCAGATGAACCCCAGAGGGATCTCCTCCTTCTT---GACCCCCTGCCTCCTTCACCTCAAAACCCCCTTCTGAGACCTCCACCTTACGCTTCACCCTTGCCCCCTGCC---TTGTCCCCAGCCCTTTCCTCTACCACCTCAGCCCCTACCCTTTCTCCAACTTCCCCCTCGGCCCCT------------------------------CCCTCGACCCCGTCTCCTTCTCCAGCCCCGCCCGAACTCACCCCTCGGACGCTGCC---ACCGACACCTCGTCTCCGCTTGCGGCGGACTGAGGACCCAGATGGCCCTTCCACTTGGCAATCCTCCCTTTTTCCCCTCCGTACCGTCAATCGCACGGTCCAGTACTGGCCCTTCTCTGCCTCTGACCTCTACAACTGGAAAACTCATAACCC---TTCCTTTTCCCAAGACCCTCAGGCCCTAACCTCGTTGATAGAATCCATTCTCCTCACCCACCAGCCCACCTGAGATGATTGCCAGCAACTCTTGCAGGTCCTCCTAACCT-AACTGAAGAAAGGCAGCGAGTCCTCCTGGAGGCCCGGAAAAATGTGCCAGGGCCAGGAGGCCTCCCAACCCAACTTCCCAACGAAATAGACGAGGGATTTCCCCTCACCCGCCCGGACTGGGACTATGAAACGGCACCAGGTAGGGAGAGTCTCCGAATCTATCGCCAGGCTCTGTTGGCGGGTCTCAAAGGGGCAGGAAAATGCCCCACAAATTTGGCCAAGGTAAGAACCATAATTCAGGAAAGGGACGAAAGCCCGGCAGCCTTTATGGAGAGGCTTCTGGAAGAGTTCCGAATGTATAGCCCATTCGATCCAGAGGCCCTAGAACATAAGGCTACCGTGGTCATGGCGTTCATAGACCAAGCTGCATCCGATATCAAAGGAAAACTCCAAAGGTTAGATGGGATCCAGACTTATGGATTACAGGAATTGGTTAGGGAGGCAGAAAAA---GTATATAATAAGAGAGAAACCCCTGAGGAAAGGGAAGCCAGGTTAGCGAAAGAACAAGAGGAGCGAGAGGATCGAAGGGATCGAAAGAGGGATAAGCATTTAACAAAAATCCTGGCGGCAGTAGTAACAGAGAAAAGACCAGGGAGAGAGGGAGAGAAGCGGAGGCGGCCAAAAGTGAAAAAAGACCAGTGCGCCTAC-GCAAAGAACGGGGACATTAGATTAAAGATTGCCCCAAGCGTCCTAAAGACCAGAAGAAACCTGTCGCTGTCCTCACCCTAGGTGAAGATAGCGAATAG
>Chr1:223873077-223874702_-strand_rheMac8
ATGGGACAGACGTTGACGACTCCTTTGTCTCTAACCCTGACTCACTTCCCTGACGTCCGGGCTCGAGCCCACCACCTCTCTGTAGAAGTCCGTAAGGGACAATGGAAAACATTCTGCTCGTCCGAATGGCCAACCCTCCATGGGGAGTGGCCCCGGGACGGAACATTTAACCTCTCAATTATCTTGCAGGTTAAAGCAAAAGTGATGGATCCTGGGCCACTCGGACACCCGGACCAGGTGGCCTACATAATTATTTGGGAGGATCTGGTCCGAAATCCTCCCTCTTGGGTGAAACCCTTCCTCCATTCCCCTTCCCCATCCCAATCTACCCTCCTTGCCTTAGAAGCCCCAAAGAATCGGAATCCGGACCCGCCTAAGCCAGTCCTCCCAGATGAACCCCAGAGGGATCTCCTCCTTCTT---GACCCCCTGCCTCCTCCACCTCAAAACCCCCTTCTGGGACCTCCACCTTACGCTTCACCCTTGCCCCCTGTC---TTGTCCCCAGCTCTTTCCTCTACCGCCTCGGCCCCTACCCTTTCTCCAACTTCTCCCTCGGCCCCT------------------------------CCCTCCACCCCGTCTCCTTCTCCAGCCCCGCCCAAGCTCACCCCTCGGACGCCGCCACCGACACCTCCACGTCTCCGCTTGCGGCGGACTGAGGACCCAGATGGCCCTTCCACTTGGCAATCCTCCCTTTTTCCCCTCCGTACTGTCAATCGCACGGTCCAGTACTGGCCCTTCTCTGCCTCTGACCTCTACAACTGGAAAACCCATAACCC---TTCCTTTTCCCAAGACCCCCAGGCCCTAACCTCGTTGATAGAATCCATTCTCCTCACTCACCAGCCCACTTGGGATGATTGCCAGCAACTCTTGCAGGTCCTCCTAAC---CACTGAAGAAAGGCAGCGAGTCCTCCTGGAGGCCCGGAAAAATGTGCCAGGACCAGGAGGCCTCCCAACCCAACTTCCCAATGAAATAGACGAGGGATTTCCCCTCACCCGCCCAGACTGGGACTATGAAACGGCACCAGGTAGGGAGAGTCTCCGAATCTATCGCCAGGCTCTGTTGGCGGGTCTCAAAGGGGCAGGAAAGCGCCCCACAAATTTGGCCAAGGTAAGGACCATAACTCAGGAAAGGGATGAAAGCCCGGCAGCCTTCATGGAAAGGCTTCTGGAAGGATTCCGAATGTATACCCCATTCGATCCAGAGGCCCTAGAACATAAGGCTACCGTAGCTATGGCATTCATAGACCAAGCTGCATTAGATATCAAAGGAAAACTCCAAAGGCTAGATGGAATCCAAACCTATGGATTACAGGAATTGGTTAGGGAGGCAGAAAAA---GTGTATAATAAAAGAGAAACCCCTGAGGAAAGGGAAGCCAGGTTAGCGAAGGAACAGATGGAGCGAGAGGATCGTAGGGACCGAGTGAGGGATAAGCATTTAACAAAAATCCTGGCGGCAGTTGTGAGAGAGAAAGGACCAGGGAGAGAGGGAGAGAAGCGGAGGCGGCCAAAAGTGGAAAAAAACCAGTGTGCCTACTGCAAAGAACGGGGACATTGGATCAAAGATTGCCCCAAGCGTCCTAAAGACCAAAAGAAACCTGCCGCTGTCCTCACCCTAGGTGAAGATAGCGAATAG
>Chr1:209739358-209740983_+strand_rheMac2
ATGGGACAGACGTTGACGACTCCTTTGTCTCTAACCCTGACTCACTTCCCTGACGTCCGGGCTCGAGCCCACCACCTCTCTGTAGAAGTCCGTAAGGGACAATGGAAAACATTCTGCTCGTCCGAATGGCCAACCCTCCATGGGGAGTGGCCCCGGGACGGAACATTTAACCTCTCAATTATCTTGCAGGTTAAAGCAAAAGTGATGGATCCTGGGCCACTCGGACACCCGGACCAGGTGGCCTACATAATTATTTGGGAGGATCTGGTCCGAAATCCTCCCTCTTGGGTGAAACCCTTCCTCCATTCCCCTTCCCCATCCCAATCTACCCTCCTTGCCTTAGAAGCCCCAAAGAATCGGAATCCGGACCCGCCTAAGCCAGTCCTCCCAGATGAACCCCAGAGGGATCTCCTCCTTCTT---GACCCCCTGCCTCCTCCACCTCAAAACCCCCTTCTGGGACCTCCACCTTACGCTTCACCCTTGCCCCCTGTC---TTGTCCCCAGCTCTTTCCTCTACCGCCTCGGCCCCTACCCTTTCTCCAACTTCTCCCTTGGCCCCT------------------------------CCCTCCACCCCGTCTCCTTCTCCAGCCCCGCCCAAGCTCACCTCTCGGACGCCGCCACCGACACCTCCACGTCTCCACTTGCGGCGGACTGAGGACCCAGATGGCCCTTCCACTTGGCAATCCTCCCTTTTCCCCCTCCGTACTGTCAATCGCACGGTCCAGTACTGGCCCTTCTCTGCCTCTGACCTCTACAACTGGAAAACCCATAACCC---TTCCTTTTCCCAAGACCCCCAGGCCCTAACCTCGTTGATAGAATCCATTCTCCTCACTCACCAGCCCACTTGGGATGATTGCCAGCAACTCTTGCAGGTCCTCCTAAC---CACTGAAGAAAGGCAGCGAGTCCTCCTGGAGGCCCGGAAAAATGTGCCAGGACCAGGAGGCCTCCCAACCCAACTTCCCAATGAAATAGATGAGGGATTTCCCCTCACCCGCCCAGACTGGGACTATGAAACGGCACCAGGTAGGGAGAGTCTCTGAATCTATCGCCAGGCTCTGTTGGTGGGTCTCAAAGGGGCAGGAAAGCGCCCCACAAATTTGGCCAAGGTAAGGACCATAACTCAGGAAAGGGATGAAAGCCCGGCAGCCTTCATAGAAAGGCTTCTGGAAGGGTTCCGAATGTATACCCCATTCAACCCAGAGGCCCTAGAACATAAGGCTACCGTAGCTATGGCATTCATAAACCAAGCTGCATTAGATATCAAAGGAAAACTCCAAAGACTAGATGGAATCCAAACCTATGGATTACAGGAATTGGTTAGGGAGGCAGAAAAA---GTGTATAATAAAAGAGAAACCCCTGAGGAAAGGGAAGCCAGGTTAGCGAAGGAACAGATGGAGCGAGAGGATCGTAGGGACCGAGTGAGGGATAAGCATTTAACAAAAATCCTGGCGGCAGTTGTGAGAGAGAAAGGACCAGGGAGAGAGGGAGAGAAGCGGAGGCGGCCAAAAGTGGAAAAAAACCAGTGTGCCTACTGCAAAGAACGGGGACATTGGATCAAAGATTGCCCCAAGCGTCCTAAAGACCAAAAGAAACCTGCCGCTGTCCTCACCCTAGGTGAAGATAGCGAATAG
>Chr2:120409067-120410688_-strand_rheMac8
ATGGGACAGACGTTGACGACTCCTTtGTCTCTAACCCTGACTCACTTCCCTGACGTCCGGGCTCGAGCCCACCACCTCTCTGTAGAAGTCCGTAAGGGACGATGGAAAACATTCTGCTCGTCCgAATGGCCAACCCTCCATGGGGAaTGGCCCCGGGAtGGAACATTTAACCTCTCAATTATCTTGCAGGTTAAAGCAAAAGTGATGGATCCTGGGCCACTcGGACACCaGGACCAGGTGGCCTACATAATTATTTGGGAGGATCTGGTCCGAAATCCTCCCTCTTGGGTGAAACCCTTCCTCCATTCCC-TTCCCCATCCCAATCTACCCTCCTTGCCTTAGAAGCCCCAAAGAATCgGAATCCGGACCCGCCTAAGCCAGTCCTCCCAGATGAACCCCAGAGGGATCTC-TCCTTCTT--gGACCCCCTGCCTCCTCCACCTCAAAACCC--TTCTGGGACCTCCACCT-ACGCTTCACCCTTGCCCC-TGTCa--TTGTCCCCAGCTCTTTCCTCTACTGCCTCGGCCC-TACCCTTTCTCCAACTTCTCCCTCGGCCCCT------------------------------CCCTCCACCCCGTCTCCTTCTCCAGCCCCGCCCAAGCTCACCCCTcGGAcGCCgCCGCCGACACCTCCtCGTCTCCGCTTGCGGcGGACTGAGGACCCAGAgGGCCCTTCtACTTGGCAATCCTCCCTTTTTCCCCTCCGTACTGTCAATCGCAcGGTCCAGTACTGGCCCTTtTCTGCCTCTGACCTCTACAACTGGAAAACCCATAACCCc--tttaTTTTCCCAAGACCCCCAGGCCCTAACCTCGTTGATAGAATCCATTCTCCTCACTCACCAGCCCACTTGGGATaATTGCCAGCAACTCTTGCAGGTCCTCCTAAC---CACTGAAGAAAGGCAGCGAGTCCTCCTGGAGGCCCGGAAAAATGTGCCAGGACCAGGAGGCCTCCCAACCCAAgTTCCCAATGAAATAaACGAGGGATTTCCCCTCACCcGCCCAGACTggGACTATaAAAcaGCACCAGGTAgGGAGAGTCTCCGAATCTATCgCCAGGCTCTGTTGGCGGGTCTCAAAGGGgCAGGAAAgCGCCCCACAAATTTaGCCAAGGTAAGGACCATAACTCAGGAAAgGGAcaAAAGCCCGGCAGCCTTCATGGAAAGGCTTCTGGAAgGGTTCCGAATGTATACCCCATTCaAtcCAGAGGCCCTAGAACATAAaGCTACCGTAGCTATGGCATTCATAaACCAAGCTGCATTAaATATCAAAGGAAAACTCCAAAGgCTAGATGGAATCCAAACCTATGGATTACAGGAATTGGTTAgGGAGGCAGAAAAA---GTGTATAATAAaAGAaAAACCCCTGAGGAAAaGGAAGCCAGGTTAGCaAAaGAACAGATGaAGCGAGAGGATCgTAGGGACCGAGTgAGGGATAAGCATTTAACAAAAATCCTGGCGGCAGTTGTGAGAGAGAAAGGACCAGGGAGAgAGGGAGAGAAGCaGAGGCGGCCAAAAGTGGAAAAAGACCAGTGTGCCTACTGCAAAGAAcGGGGACATTGGATCAAAGATTGCCcCAAGCGTCCTAAAGACCAAAAGAAACCTGCCGCTGTCCTCACCCTAGGTGAAGATAGCGAATAG
>Chr2:113661993-113663618_-strand_rheMac2
ATGGGACAGACGTTGACGACTCCTTGGTCTCTAACCCTGACTCACTTCCCTGACGTCCGGGCTCGAGCCCACCACCTCTCTGTAGAAGTCCGTAAGGGACGATGGAAAACATTCTGCTCGTCCAAATGGCCAACCCTCCATGGGGAGTGGCCCCGGGACGGAACATTTAACCTCTCAATTATCTTGCAGGTTAAAGCAAAAGTGATGGATCCTGGGCCACTTGGACACCCGGACCAGGTGGCCTACATAATTATTTGGGAGGATCTGGTCCGAAATCCTCCCTCTTGGGTGAAACCCTTCCTCCATTCCCCTTCCCCATCCCAATCTACCCTCCTTGCCTTAGAAGCCCCAAAGAATCAGAATCCGGACCCGCCTAAGCCAGTCCTCCCAGATGAACCCCAGAGGGATCTCCTCCTTCTT---GACCCCCTGCCTCCTCCACCTCAAAACCCCCTTCTGGGACCTCCACCTTACGCTTCACCCTTGCCCCCTGTC---TTGTCCCCAGCTCTTTCCTCTACTGCCTCGGCCCCTACCCTTTCTCCAACTTCTCCCTCGGCCCCT------------------------------CCCTCCACCCCGTCTCCTTCTCCAGCCCCGCCCAAGCTCACCCCTTGGATGCCACCGCCGACACCTCCACGTCTCCGCTTGCGGAGGACTGAGGACCCAGATGGCCCTTCCACTTGGCAATCCTCCCTTTTTCCCCTCCGTACTGTCAATCGCATGGTCCAGTACTGGCCCTTCTCTGCCTCTGACCTCTACAACTGGAAAACCCATAACCC---TTCCTTTTCCCAAGACCCCCAGGCCCTAACCTCGTTGATAGAATCCATTCTCCTCACTCACCAGCCCACTTGGGATGATTGCCAGCAACTCTTGCAGGTCCTCCTAAC---CACTGAAGAAAGGCAGCGAGTCCTCCTGGAGGCCCGGAAAAATGTGCCAGGACCAGGAGGCCTCCCAACCCAACTTCCCAATGAAATAGACGAGGGATTTCCCCTCACCTGCCCAGACTAAGACTATGAAATGGCACCAGGTAAGGAGAGTCTCCGAATCTATCACCAGGCTCTGTTGGCGGGTCTCAAAGGGACAGGAAAACGCCCCACAAATTTGGCCAAGGTAAGGACCATAACTCAGGAAAAGGATGAAAGCCCGGCAGCCTTCATGGAAAGGCTTCTGGAAAGGTTCCGAATGTATACCCCATTCGACTCAGAGGCCCTAGAACATAAGGCTACCGTAGCTATGGCATTCATAGACCAAGCTGCATTAGATATCAAAGGAAAACTCCAAAGACTAGATGGAATCCAAACCTATGGATTACAGGAATTGGTTAAGGAGGCAGAAAAA---GTGTATAATAAGAGAGAAACCCCTGAGGAAAGGGAAGCCAGGTTAGCGAAGGAACAGATGGAGCGAGAGGATCATAGGGACCGAGTAAGGGATAAGCATTTAACAAAAATCCTGGCGGCAGTTGTGAGAGAGAAAGGACCAGGGAGAAAGGGAGAGAAGCGGAGGCGGCCAAAAGTGGAAAAAGACCAGTGTGCCTACTGCAAAGAATGGGGACATTGGATCAAAGATTGCCTCAAGCGTCCTAAAGACCAAAAGAAACCTGCCGCTGTCCTCACCCTAGGTGAAGATAGCGAATAG
>Chr3:28097870-28099448_-strand_rheMac8(upstream_locus_on_chr3)
-----------------------------------------------CCCTGACGTCCGGGCTCGAGCCCACCACCTCTCTGTAGAAGTCCGTAAGGGACGATGGAAAACATTCTGCTCGTCTGAATGGCCAACCCTCCATGGGGAGTGGCCCCAGGATGGAACATTTAACCTCTCAATTATCTTGCAGGTTAAAGCAAAAGTGATGGATCCTGGGCCACTCGGACACCCGGACCAGGTGGCCTACATAATTACTTGGGAGGATCTGGTCCGAAATCCTCCCTCTTGGGTGAAACCCTTCCTCCATTCCCCTTCCCCATCCCAATCTACCCTCCTTGCCTTAGAAGCCCCGAAGAATCGGAATCCGGAACCGCATAAGCCAGTCCTCCCAGATGAACCCCAGAGGGATCTCCTCCTTCTT---GACCCCCTGCCTCCTCCACCTCAAAACCCCCTTCTGAGACCTCCACCTTACGCTTCACCCTTGCCCCCTGTC---TTGTCCCCAGCTCTTTCCTCTACCGCCTCGGCCCCTACCCTTTCTCCAACTTCTCCCTCGGCCCCT------------------------------CCCTCCACCCCGTCTCCTTCTCCAGCCCCGCCCAAACTCACCCCTCGGACGCCGCCACCGACACCTCCTCGTCTCCGCTTGCGGCGGACTGAGGACCCAGATGGCCCTTCCACTTGGCAATCCTCCCTTTTTCCCCTCCGTACCGTCAATCGCACGGTCCAGTACTGGCCCTTCTCTGCCTCTGACCTCTACAACTGGAAAACCCATAACCC---TTCCTTTTCCCAAGACCCCCAGGCCCTAACCTCGTTGATAGAATCCATTCTCCTCACTCACCAGCCCACTTGGGATGATTGCCAGCAACTCTTGCAGGTCCTCCTAAC---CACTGAAGAAAGGCAGCGAGTCCTCCTGGAGGCCCGGAAAAATGTGCCAGGACCAGGAGGCCTCCCAACCCAACTTCCCAATGAAATAGACGAGGGATTTCCCCTCACCCGCCCGGACTGGGACTATGAAACGGCACCAGGTAGGGAGAGTCTCCGAATCTATCGCCAGGCTCTGTTGGCGGGTCTCAAAGGGGCAGGAAAGCGCCCCACAAATTTGGCCAAGGTAAGGACCATAACTCAGGAAAGGGACGAAAGCCCGGCAGCCTTCATGGAAAGGCTTCTGGAAGGGTTCCGAATGTATACCCCATTCGATCCAGAGGCCCTAGAACATAAGGCTACCGTAGCTATGGCATTCATAGACCAAGCTGCATTAGATATCAAAGGAAAACTCCAAAGGCTAGATGGGATCCAAACCTATGGATTACAGGAATTGGTTAGGGAGGCAGAAAAA---GTGTATAATAAGAGAGAAACCCCTGAGGAAAGGGAAGCCAGGTTAGCGAAGGAACAGATGGAGCGAGAGGATCGTAGGGACCGAGTGAGGGATAAGCATTTAACAAAAATCCTGGCGGCAGTTGTGAGAGAGAAAGGACCAGGGAGAGAGGGAGAGAAGCAGAGGTGGCCAAAAGTGGAAAAAGACCAGTGTGCCTACTGCAAAGAATGGGGACATTGGATCAAAGATTGCCCCAAGCGTCCTAAAGACCAAAAGAAACCTGCCGCTGTCCTCCCCCTAGGTGAAGATAGCAAATAG
>Chr3:27514311-27515889_-strand_rheMac2(upstream_locus_on_chr3)
atgggacagacgttgacaactcctttgtctctaa-------------CCCTGACGTCCGGGCTCGAGCCCACCACCTCTCTGTAGAAGTCCGTAAGGGACGATGGAAAACATTCTGCTCGTCTGAATGGCCAACCCTCCATGGGGAGTGGCCCCAGGATGGAACATTTAACCTCTCAATTATCTTGCAGGTTAAAGCAAAAGTGATGGATCCTGGGCCACTCGGACACCCGGACCAGGTGGCCTACATAATTACTTGGGAGGATCTGGTCCGAAATCCTCCCTCTTGGGTGAAACCCTTCCTCCATTCCCCTTCCCCATCCCAATCTACCCTCCTTGCCTTAGAAGCCCCGAAGAATCGGAATCCGGACCCGCATAAGCCAGTCCTCCCAGATGAACCCCAGAGGGATCTCCTCCTTCTT---GACCCCCTGCCTCCTCCACCTCAAAACCCCCTTCTGAGACCTCCACCTTACGCTTCACCCTTGCCCCCTGTC---TTGTCCCCAGCTCTTTCCTCTACCGCCTCGGCCCCTACCCTTTCTCCAACTTCTCCCTCGGCCCCT------------------------------CCCTCCACCCCGTCTCCTTCTCCAGCCCCGCCCAAACTCACCCCTCGGACGCCGCCACCGACACCTCCTCGTCTCCGCTTGCGGCGGACTGAGGACCCAGATGGCCCTTCCACTTGGCAATCCTCCCTTTTTCCCCTCCATACTGTCAATCGCATGGTCCAGTACTGGCCCTTCTCTGCCTCTGACCTCTACAACTGGAAAACCCATAACCC---TTCCTTTTCCCAAGACCCCCAGGCCCTAACCTCGTTGATAGAATCCATTCTCCTCACTCACCAGCCCACTTGGGATGATTGCCAGTAACTCTTGCAGGTCCTCCTAAC---CACTGAAGAAAGGCAGCGAGTCCTCCTGGAGGCCCGGAAAAACGTGCCAGGACCAGGAGGCCTCCCAACCCAACTTCCCAATGAAATAGACGAGTGATTTCCCCTCACCCGCCCAGACTGGGACTATGAAACGGCACCAGGTAGGGAGAGTCTCCAAATCTATCGCCAGGCTCTGTTGGTGGGTCTCAAAGGGGCAGGAAAGCGCCTCAGAAATTTGGCCAAGGTAAGGACCATAACTCAGGAAAGGGACGAAAGCCCGGCAGCCTTCATGGAAAGGCTTCTGGAAGGGTTCCGAATGTATATCCCATTCGATCCAGAGGCCCTAGAACATAAGGCTACCGTAGCTATGGCATTCATAGACCAAGCTGCATTAGATATCAAAGGAAAACTCCAAAGGCTAGATGGGATCCAAACCTATGGATTACAGGAATTGGTTAGGGAGGCAGAAAAA---GTGTATAATAAGAGAGAAACCCCTGAGGAAAGGGAAGCCAGGTTAGCAAAGGAACAGATGGAGCGAGAGGATCGTAGGGACCGAGTGAGGGATAAGCATTTAACAAAAATCCTGGCGGCAGTTGTGAGAGAGAAAGGACCAGGGAGAGAGGGAGAGAAGCAGAGGTGGCCAAAAGTGGAAAAAGACCAGTGTGCCTACTGCAAAGAATGGGGACATTGGATCAAAGATTGCCCCAAGCGTCCTAAAGACCAAAAGAAACCTGCCGCTGTCCTCCCCCTAGGTGAAGATAGCAAATAG
>chr3:28107517-28109141_+strand_rheMac8(downstream_locus_on_chr3)
ATGGGACAGACGTTGACGACTCCTTTGTCTCTAACCTTGACTCACTTCCCTGACGTCCGGGCTCGAGCACACCATCTCTCTGTAGAAGTCCGTAAGGGACGATGGAAAACATTCTGCTCGTCCGAATGGCCAACCCTCCATGGGGAGTGGCCCCGGGACGGAACATTTAACCTCTCAATTATCTTGCAGGTTAAAGCAAAAGTGATGGATCCTGGGCCACTCGGACACCCAGACCAGGTGGCCTACATAACTATTTCGGAGGATCTGGTCCGAAATCCTCCCTCTTGGGTGAAACCCTTCCTCCATCCCCCTTCCCCATCCCAATCTACCCTCCTTGCCTTAGAAGCCCCAAAGAATCGGGATCCCGACCCGCATAAGCCAGTCCTCCCAGACGAACCCCAGAGGGACCTCCTCCTTCTT---GACCCCCTGCCTCCTCCACCTCAAAACCCCCTTCTGGGACCTCCACCTTACGCTTCACCCTTGCCCCCTGTC---TTGTCCCCAGCTCTTTCCTCTACCACCTCGGCCCCTACCCTTTCTCCAACTTCTCCCTCGGCCCCT------------------------------CCCTCCACCCCGTCTCCTTCTCCAGCCCCGCCCAAACTCACCCCTCGGACGCCGCCGCCGACACCTCCTCGTCTCCGCTTGCGGCGGACTGAGGACCCAGAGGGCCCTTCTACTTGGCAATCCTCCCTTTTTCCCCTCCGTACTGTCAATCGCACGGTCCAGTACTGGCCCTTCTCTGCCTCTGACCTCTACAACTGGAAAACCCATAACCC---TTCCTTTTCCCAAGACCCCCAGGCCCTAACCTCGTTAATAGAATCCATTCTCCTCACTCACCAGCCCACTTGGGATGATTGCCAGCAACTCTTGCAGGTCCTCCTAAC---CACTGAAGAAAGGCAGCGAGTCCTCCTGGAGGCCCGGAAAAATGTGCCAGGACCAGGAGGCCTCCCAACCCAACTTCCCAATGAAATAGACGAGGGATTTCCCCTCACCCGCCCAGACTGGGACTATGAAACGGCACCAGGTAGGGAGAGTCTCCGAATCTATCGCCAGGCTCTGTTGGCGGGTCTCAAAGGGGCAGGAAAGCACCCCACAAATTTGGCCAAGGTAAGGACCATAACTCAGGAAAGGGATGAAAGCCCGGCAGCCTTCATGGAAAGGCTTCTGGAAGGGTTCCGAATGTATACCCCATTCGATCCAGAGGCCCTAGAACATAAGGCTACCATAGCTATGGCATTCATAGATCAAGCTGCATTAGATATCAAAGGAAAACTCCAAAGACTAGATGGAATCCAAACCTATGGATTACAGGAATTGGTTAGGGAGGCAGAAAAA---GTATATAATAAGAGAGAAACCCCTGAGGAAAGGGAAGCCAGTTTAGCGAAGGAACAGATGGAGCGAGAGGATCGTAGGGACCGAGTGAGAAATAAGCATTTAACAAAAATCCTGGCGGCA-TTGTGAAAGAGAAAGGACCAGGGAGAGAGGGAGAGAAGCGGAGGCGGCCAAAAGTGGAAAAAGACCGGTGTGCCTACTGCAAAGAACGGGGACATTGGATCAAAGATTGCCCCAAGCGTCCTAAAGACCAAAAGAAACCTGCCGCTCTCCTCACCCTAGGTGAAGATAGCGAATAG
>Chr3:27523956-27525574_+strand_rheMac2(downstream_locus_on_chr3)
ATGGGACAGACGTTGACGACTCCTTTGTCTCTAACCTTGACTCACTTCCCTGACGTCCGGGCTCGAGCACACCATCTCTCTGTAGAAGTCCGTAAGGGACGATGGAAAACATTCTGCTCGTCCGAATGGCCAACCCTCCATGGGGAGTGGCCCCGGGACGGAACATTTAACCTCTCAATTATCTTGCAGGTTAAAGCAAAAGTGATGGATCCTGGGCCACTCGGACACCCAGACCAGGTGGCCTACATAACTATTTCGGAGGATCTGGTCCGAAATCCTCCCTCTTGGGTGAAACCCTTCCTCCATCCCCCTTCCCCATCCCAATCTACCCTCCTTGCCTTAGAAGCCCCAAAGAATCGGGATCCCGACCCGCATAAGCCAGTCCTCCCAGACGAACCCCAGAGGGACCTCCTCCTTCTT---GACCCCCTGCCTCCTCCACCTCAAAACCCCCTTCTGGGACCTCCACCTTACGCTTCACCCTTGCCCCCTGTC---TTGTCCCCAGCTCTT-----TACCACCTCGGCCCCTACCCTTTCTCCAACTTCTCCCTCGGCCCCT------------------------------CCCTCCACCCCGTCTCCTTCTCCAGCCCCGCCCAAACTCACCCCTCGGACGCCGCCG-CAACACCTCCTCGTCTCCGCTTGCGGCGGACTGAGGACCCAGAGGGCCCTTCTACTTGGCAATCCTCCCTTTTTCCCCTCCGTACCGTCAATCGCACGGTCCAGTACTGGCCCTTCTCTGCCTCTGACCTCTACAACTGGAAAACCCATAACCC---TTCCTTTTCCCAAGACCCCCAGGCCCTAACCTCGTTAATAGAATCCATTCTCCTCACTCACCAGCCCACTTGGGATGATTGCCAGCAACTCTTGCAGGTCCTCCTAAC---CACTGAAGAAAGGCAGCGAGTCCTCCTGGAGGCCCGGAAAAATGTGCCAGGACCAGGAGGCCTCCCAACCCAACTTCCCAATGAAATAGACGAGGGATTTCCCCTCACCCGCCCAGACTGGGACTATGAAACGGCACCAGGTAGGGAGAGTCTCCGAATCTATCGCCAGGCTCTGTTGGCGGGTCTCAAAGGGGCAGGAAAGCACCCCACAAATTTGGCCAAGGTAAGGACCATAACTCAGGAAAGGGATGAAAGCCCGGCAGCCTTCATGGAAAGGCTTCTGGAAGGGTTCCGAATGTATACCCCATTCGATCCAGAGGCCCTAGAACATAAGGCTACCATAGCTATGGCATTCATAGATCAAGCTGCATTAGATATCAAAGGAAAACTCCAAAGACTAGATGGAATCCAAACCTATGGATTACAGGAATTGGTTAGGGAGGCAGAAAAA---GTATATAATAAGAGAGAAACCCCTGAGGAAAGGGAAGCCAGTTTAGCGAAGGAACAGATGGAGCGAGAGGATCGTAGGGACCGAGTGAGAAATAAGCATTTAACAAAAATCCTGGCGGCA-TTGTGAAAGAGAAAGGACCAGGGAGAGAGGGAGAGAAGCGGAGGCGGCCAAAAGTGGAAAAAGACCGGTGTGCCTACTGCAAAGAACGGGGACATTGGATCAAAGATTGCCCCAAGCGTCCTAAAGACCAAAAGAAACCTGCCGCTCTCCTCACCCTAGGTGAAGATAGCGAATAG
>Chr5:123591224-123592879_-strand_rheMac8
ATGGGACAGACGTTGATGACTCCTTTGTCTCTAACCCTGACCCACTTCCCTGACATCTGGGCTCGAGCCCACCACCTCTCTGTAGAAGTCCGTAAGGGACGATGGAAAACATTCTGCTCGTCCGAATGGCCAACCCTCCATGGGGAGTGGCCCCAGGACGGAACATTTAACCTCTCAATTATCTTGCAGGTTAAAGCAAAAGTGATGGATCCTGGGCCACTCGGACACCAGGACCAGGTGGCCTACATAATTATTTGGGAGGATCTGGTCCGAAATCCTCCCTCTTGGGTGAAACCCTTCCTCCATTCCCCTTCCCCATCCCAATCTACCCTCCTTGCCTTAGAAGCCCCAAAGAATCGGAATCCGGACCCACCTAAGCCAGTCCTCCCAGATGAACCCCAGAGGGATCTCCTCCTTCTT---GACCCCCTGCCTCCTCCACCTCAGAACCCCCTTCTGGGACCTCCACGTTACGCTTCACCCTTGCCCCCTGTC---TTGTCCCCAGCTCTTTCCTCTACCGCCTCGGCCCCTACCCTTTCTCCAACTTCTCCCTTGGCCCCTACCCTTTCTCCAACTTCTCCCTTGGCCCCTCCCTCCACCCCGTCTCCTTCTCCAGCCCCGCCCAAGCTCACCCCTCGGACGCCGCCGCCAACACCTCCACGTCTCCGCTTGCGGCGGACTGAGGACCCAGATGGCCCTTCCACTTGGCAATCCTCCCTTTTTCCCCTCCGTACTGTCAATCGCACGGTCCAGTACTGGCCCTTCTCTGCCTCTGACCTCTACAACTGGAAAACCCATAACCC---TTCCTTTTCCCAAGACCCCCAGGCCCTAACCTCGTTGATAGAATCCATTCTCCTCACTCACCAGCCCACTTGGGATGATTGCCAGCAACTCTTGCAGGTCCTCCTAAC---CACTGAAGAAAGGCAGCAAGTCCTCCTGGAGGCCCGGAAAAATGTGCCAGGACCAGGAGGCCTCCCAACCCAACTTCCCAATGAAATAGACGAGGGATTTCCCCTCACCCACCCAGACTGGGACTATGAAACGGCACCAGGTAGGGAGAGTCTCTGAATCTATCGCCAGGCTCTGTTGGCGGGTCTCAAAGGGGCAGGAAAGCGCCCCACAAATTTGGCCAAGGTAAGGACCAATACTCAGGAAAGGGACGAAAGCCCAGCAGCCTTCATGGAAAGGCTTCTGGAAGGGTTCCGAATGTATACCCCATTCGATCCAGAGGCCCTAGAACATAAGGCTACCATAGCTATGGCATTCATAGACCAAGCTGCATTAGATATCAAAGGAAAACTCCAAAGGCTAGATGGAATCCAAACCTATGGATTACAGGAATTGGTTAGGGAGGCAGAAAAA---GTGTAAAATAAGAGAGAAACCCCTGAGGAAAAGGAAGCCAGGTTAGTGAAGGAACAGATGGAGCGAGAGGATCGTAGGGACCGAGTGAGGGATAAGCATTTAACAAAAATCCTGGCGGCAGTTGTGAGAGAGAAAGGACCAGGGAGAGAGGGAGAGAAGCAGAGGCGGCCAAAAGTGGAAAAAGACCAGTGTGCCTACTGCAAAGAACGGGGACATTGGATCAAAGATTGCCCCAAGCGTCCTAAAGACCAAAAGAAACCTGCCGCTGTCCTCACCCTAGGTGAAGATAGTGAATAG
>Chr5:116828631-116830286_-strand_rheMac2
ATGGGACAGACGTTGATGACTCCTTTGTCTCTAACCCTGACCCACTTCCCTGACATCTGGGCTCGAGCCCACCACCTCTCTGTAGAAGTCCGTAAGGGACGATGGAAAACATTCTGCTCGTCCGAATGGCCAACCCTCCATGGGGAGTGGCCCCAGGACGGAACATTTAACCTCTCAATTATCTTGCAGGTTAAAGCAAAAGTGATGGATCCTGGGCAACTCGGACACCAGGACCAGGTGGCCTACATAATTATTTGGGAGGATCTGGTCCGAAATCCTCCCTCTTGGGTGAAACCCTTCCTCCATTCCCCTTCCCCATCCCAATCTACCCTCTTTGCCTTAGAAGCCCCAAAGAATCGGAATCCGGACCCACCTAAGCCAGTCCTCCCAGATGAACCCCAGAGGGATCTCCTCCTTCTT---GACCCCCTGCCTCCTCCACCTCAGAACCCCCTTCTGGGACCTCCACGTTACGCTTCACCCTTGCCCCCTGTC---TTGTCCCCAGCTCTTTCCTCTACCGCCTCGGCCCCTACCCTTTCTCCAACTTCTCCCTTGGCCCCTACCCTTTCTCCAACTTCTCCCTTGGCCCCTCCCTCCACCCCGTCTCCTTCTCCAGCCCCGCCCAAGCTCACCCCTCGGACGCCGCCGCCAACACCTCCACGTCTCCGCTTGCGGCGGACTGAGGACCCAGATGGCCCTTCCACTTGGCAATCCTCCCTTTTTCCCCTCCGTACTGTCAATCGCACGGTCCAGTACTGGCCCTTCTCTGCCTCTGACCTCTACAACTGGAAAACCCATAACCC---TTCCTTTTCCCAAGACCCCCAGGCCCTAACCTCGTTGATAGAATCCATTCTCCTCACTCACCAGCCCACTTGGGATGATTGCCAGCAACTCTTGCAGGTCCTCCTAAC---CACTGAAGAAAGGCAGCAAGTCCTCCTGGAGGCCCGGAAAAATGTGCCAGGACCAGGAGGCCTCCCAACCCAACTTCCCAATGAAATAGACGAGGGATTTCCCCTCACCCACCCAGACTGGGACTATGAAACGGCACCAGGTAGGGAGAGTCTCTGAATCTATCGCCAGGCTCTGTTGGCGGGTCTCAAAGGGGCAGGAAAGCGCCCCACAAATTTGGCCAAGGTAAGGACCAATACTCAGGAAAGGGACGAAAGCCCAGCAGCCTTCATGGAAAGGCTTCTGGAAGGGTTCCGAATGTATACCCCATTCGATCCAGAGGCCCTAGAACATAAGGCTACCATAGCTATGGCATTCATAGACCAAGCTGCATTAGATATCAAAGGAAAACTCCAAAGGCTAGATGGAATCCAAACCTATGGATTACAGGAATTGGTTAGGGAGGCAGAAAAA---GTGTAAAATAAGAGAGAAACCCCTGAGGAAAAGGAAGCCAGGTTAGTGAAGGAACAGATGGAGCGAGAGGATCGTAGGGACCGAGTGAGGGATAAGCATTTAACAAAAATCCTGGCGGCAGTTGTGAGAGAGAAAGGACCAGGGAGAGAGGGAGAGAAGCAGAGGCGGCCAAAAGTGGAAAAAGACCAGTGTGCCTACTGCAAAGAACGGGGACATTGGATCAAAGATTGCCCCAAGCGTCCTAAAGACCAAAAGAAACCTGCCGCTGTCCTCACCCTAGGTGAAGATAGTGAATAG
>Chr8:14597803-14599428_+strand_rheMac8
ATaGGACAaACGTTGACGACTCCTTTGTCTCTgACCcTGACTCACTTCCCTGACGTCCaGGCTCGAGCCCAccacCTCTCTGTAGAAGTCCGTAAaGGACGATGGAAAACATTCTGCTCGTCCGAATGGCCAACCCTCCATGGaGAGTGGCCCCGGGAcGGAACATTTAACCTCTCAATTATCTTGCAGGTTAAAGCAAAAGTGATGGATCCTGGGCCACTCGGACACCCaGACtAGGTGGCCTACATAATTAcTTGGGAGGATCTGGTCCGAAgTCCTCCCTCTTGGGTGAAACCCTTCCTCCATtCCCCTTCCCCATCCCAATCTACCCTCCTTGCCTTAGAAGCCCCgAAGAATCGGAATCCGGACCCaCaTAAGCCAGTCCTCCCAGATGAACCCCAGAGGGATCTCCTCCTTCTT---GACCCCCTGCCTCCTCCACCTCAaAACCCCCTTCTGaGACCTCCACCTTACGCTTCACCCTTGCCCCCTGTC---TTGTCCCCAGCTCTTTCCTCTACCgCCTCGGCCCCTACCCTTTCTtCAACTTCTCCCTtGGCCcCT------------------------------CCCTCCACCCCGTCTCCTTCTCCAGCCCCGCCCAAACTCACCCCTCGGaCGCCGCCaCCGACACCTCCTCGTCTCCGCTTGCGGCGGACTgAaGACCCAGAtGGCCCTTCcACTTGGCAATCCTCCCTTTTTCCCCTCCGTACcGTCAATCGCAtGGTCCAGTACTGGCCCTTCTcTGCCTCTGACCTCTACAACTGGAAAACCCATAACCC---TTCCTTTTCCCAAGACCCCCAGGCCCTAACCTCGTTGATAgAATCCATTCTCCTCACTCACCAGCCCACTTaGGATGATTGCCAGCAACTCTTGCAGGTCCTCCTAAC---CACTGAAGAAAGGCAGCGAGTCCTCCTGGAGGCCCGGAAAAATGTGCCAGGACCAGGAGGCCTCCCAACCCAACTTCCCAATGAAATAGACGAGGGATTTCCCCTCACCCGCCCgGACTaGGACTATGAAACGGCACCAGGTAaaGAGAGTCTCCGAATCTATCGCCAGGCTCTGTTGGCaGGTCTCAAAGaGGCAAGAAAGCGCCCCACAAATTTGGCCAAgGTAAaGACCATAACTCAGGAAAaGGACGAAAGCCCGGCAGCCTTCATGGAAAGGCTTCTGGAAaGGTTCCGAATGTATACCCCATTCgATCCAGAGGCCCTAGAACATAAGGCTACtGTAGCTaTGGCATTCATAGACCAAGCTGCATTAgATATcAAAGgAAAACTCCAAAGgCTAGATaGgATCCAAACCTATaGATTACAGGAATTGGTTAaGgAGGCAGAAAAA---GTgTATAATAAGAGAGAAACCCCTGAGGAAAaGGAAGCCAGGTTAGCgAAGgAACAGATAGAGCGAGAGgATCGTAAGGACCGAGTGAagGATAAGCATTTAACAAAAATCCTGGCGGCAGTTGTGAgAGAGAAAaGACCAaGGAGAGAGGGAGAGAAGCGgAGgtGGCCAAAAGTaGAAAAAGACCAGTGTGCCTACTGCAAAGAAcGGGGACATTaGATCAAAGATTGCCCCAAGCGTCCTAAAGACCAAAAGAAACCTGCCGCTGTCCTCACCCTAGGTGAAGATAGCGAATAG
>Chr8:14799935-14801559_+strand_rheMac2
ATAGGACAAACGTTGACGACTCCTTTGTCTCTGACCCTGACTCACTTCCCTGACGTCCAGGCTCGAGCCCACCACCTCTCTGTAGAAGTCCGTAAAGGACGATGGAAAACATTCTGCTCGTCCGAATGGCCAACCCTCCATGGAGAGTGGCCCCGGGACGGAACATTTAACCTCTCAATTATCTTGCAGGTTAAAGCAAAAGTGATGGATCCTGGGCCACTCGGACACCCAGACTAGGTGGCCTACATAATTACTTGGGAGGATCTGGTCCGAAGTCCTCCCTCTTGGGTGAAACCCTTCCTCCATTCaCCTTCCCCATCCCAATCTACCCTCCTTGCCTTAGAAGCCCCaAAGAATCaGAATCCGGACCCACATAAGCCAGTCCTCCCAGATGAACCCCAGAGGGATCTCCTCtTTCTT---GACCCCCTGCCTCCTCCACCTCAAAACCCCCTTCTGAGACCTCCACtTTACGCTTCACCCTTGCCCCCTGTC---TTGTCCCCAGCTCTTTCCTCTACCGCCTCGGCCCCTACCCTTTCTcCAACTTCTCCCTcGGCCCCT------------------------------CCCTCCACCCCaTCTCCTTCTCCAGCCCCGCCCAAACTCACtCCTCGGACGCCGCCACtGACACCTCCTCGTCTCCGCTTGCGGCGGACTGAAGACCCAGATGGCCCTTCCACTTGGCAATCCTCCCTTTTTCCCCTCCGTACCGTCAATCGCATGGTCCAGTACTGGCCCTTCTCTGCCTCTGACCTCTACAACTGGAAAACCCATAACCC---TTCCTTTTCCCAAGACCCCCAGGCCCTAACCTCGTTGATAGAATCCATTCTCCTCACTCACCAGCCCACTTAGGATGATTGCCAGCAACTCTTGCAGGTCCTCCTAAC---CACTGAAGAAAGGCAGCGAGTCCTCCTGGAGGCCCGGAAAAATGTGCCAGaACCAGGAGGCCTCCCAACCCAACTTCCCAATGAAATAGACGAGGGATTTCCCCTCACCCGCCCGGACTAGGACTATGAAACGGCACCAGGTAAAGAGAGTCTCCGAATCTATCGCCAGGCTCTGTTGGCAGGTCTCAAAGAGGCAAGAAAGCGCCCCACAAATTTGGCCAAGGTAAAGACCATAACTCAGGAAAAGGACGAAAGCCCGGCAGCCTTCATGGAAAGGCTTCTGGAAAGGTTCCGAATGTATACCCCATTCGATCCAGAGGCCCTAGAACATAAGGCTACcGTAGCTATGGCATTCATAGACCAAGCTGCATTAGATATCAAAGGAAAACTCCAAAGGCTAGATAGGATCCAAACCTATAGATTACAGGAATTGGTTAAGGAGGCAGAAAAA---GTGTATAATAAGAGAGAAAtCCCTGAG-AAAAGGAAGCCAGGTTAGCGAAGGAACAGATAGAGCGAGAGGATCGTAAGGACCGAGTGAAGGATAAGCATTTAACAAAAATCCTGGCGGCAGTTGTGAGAGAGAAAAGACCAAGGAGcGAGGGAGAGAAGCGGAGGTGGCCAAAAGTAGAAAAAGACCAGTGTGCCTACTGCAAAGAACGGGGACATTAGATCAAAGATTGCCCCAAGCGTCCTAAAGACCAAAAGAAACCTGCCGCTGTCCTCACCCTAGGTGAAGATAGCGAATAG
>Chr9:50302460-50304085_+strand_rheMac8
ATGGGACAGACGTTGACGACTCCTTTGTCTCTaACCCTGACTCACTTCCCTGACGTCtGGGCTCGAGCCCACCgCCTCTCTGTAGAAGTCCGTAAGGGACtATGGAAAACATTCTGCTCGTCCGAATGGCCAACCCTCCATGGGGAGTGGCCCCGGGACGGAACATTTAACCTCTCAATTATCTTGCAGGTTAAAGCAAAAGTGATGGATCCTGGGCCACTCGGACACCaGGACCAGGTGGCCTACATAATTATTTGGGAGGATCTGGTCCGAAATCCTCCCTCTTGGGTGAAACCCTTCCTCCATTCCCCTTCCCCATCCCAATCTACCCTCCTTGCCTTAGAAGCCCCgAAGAATCGGAATCCGGACCCGCATAAGCCAGTCCTCCCAGATGAACCCCAGAGGGATCTCCTCCTTCTT---GACCCCCTGCCTCCTCCACCTCAAAACCCCCTTCTGGGACCTCCACCTTACGCTTCACCCTTGCCCCCTGTC---TTGTCCCCAGCTCTTTCCTCTACCGCCTCGGCCCCTACCCTTTCTCCAACTTCTCCCTCGGCCCCT------------------------------CCCTCCACCCCGTCTCCTTCTCCAGCCCCGCCCAAaCTCACCCCTCGGACGCCGCCaCCGACACCTCCTCGTCTCCGCTTGCGGCGGACTGAGGACCCAGAtGGCCCTTCCACTTGGCAATCCTCCCTTTTTCCCCTCCGTACTGTCAATCGCACGGTCCAGTACTGGCCCTTCTCTGCCTCTGACCTCTACAACTGGAAAACCCATAACCC---TTCCTTTTCCCAAGACCCCCAGGCCCTAACCTCGTTGATAGAATCCATTCTCCTCACTCACCAGCCCACTTGGGATGATTGCCAGCAACTCTTGCAGGTCCTCCTAAC---CACTGAAGAAAGGCAGCGAGTCCTCCTGGAGGCCCGGAAAAATGTGCCAGGACCAGGAGGCCTCCCAACCCAACTTCCCAATGAAATAGACGAGGGATTTCCCCTCACCCGCCCgGACTGGGACTATGAAACGGCACCAGGTAGGGAGAGTCTCCGAATCTATCGCCAGGCTCTGTTGGCGGGTCTCAAAGGGGCAGGAAAGCGCCCCACAAATTTGGCCAAGGTAAGGACCATAACTCAGGAAAGGGAcGAAAGCCCGGCAGCCTTCATGGAAAGGCTTCTGGAAGGGTTCCGAATGTATACCCCATTCGATCCAGAGGCCCTAGAACATAAGGCTACCGTAGCTATGGCATTCATAGACCAAGCTGCATTAGATATCAAAGGAAAACTCCAAAGGCTAGATGGgATCCAAACCTATGGATTACAGGAATTGGTTAGGGAGGCAGAAAAA---GTGTATAATAAGAGAGAAACCCCTGAGGAAAGGGAAGCCAGGTTAGCGAAGGAACAGATGGAGCGAGAGGATCGTAGGGACCGAGTGAGggATAAGCATTTAACAAAAATCCTGGCGGCAGTTGTGAGAGAGAAAGGACCAGGGAGAGAGGGAGAGAAGCGGAGGCGGCCAAAAGTGGAAAAAGACCAGTGTGCCTACTGCAAAGAACGGGGACATTGGATCAAAGATTGCCCCAAGCGTCCTAAAGACCAAAAGAAACCTGCCGCTGTCCTCACCCTAGGTGAAGATAGCGAATAG
>ChrX_88964224-88965849_-strand_rheMac8
ATGGGACAaACGTTGACGACTCCTTTGTCTCTGACCCTGACTCACTTCCCTGACGTCCGGGCTCGAGCCCACCACCTCTCTGTAGAAGTCCGTAAGGGACaATGGAAAACAcTCTGCTCGTCCGAATGGCCAACCCTCCATGGaGAGTGGCCCCGGGACGGAACATTTAACCTCTCAATTATCTTGCAGGTTAAAGCAAAAGTGATGGATCCTGGGCCACTCGGACACCCaGACCAGGTGGCCTACATAATTAcTTGGGAGGATCTGGTCCGAAgTCCTCCCTCTTGGGTGAAACCCTTCCTCCATTCCCCTTCCCCATCCCAATCTACCCTCCTTGCCTTAGAAGCCCCgAAGAATCGGAATCCGGACCCGCATAAGCCAGTCCTCCCAGATGAACCCCAGAGGGATCTCCTCCTTCTT---GACCCCCTGCCTCCTCCACCTCAAAACCCCCTTCTGaGACCTCCACCTTACGCTTCACCCTTGCCCCCTGTC---TTGTCCCCAGCTCTTTCCTCTACCGCCTCGGCCCCTACCCTTTCTCCAACTTCTCCCTCGGCCCCT------------------------------CCCTCCACCCCaTCTCCTTCTCCAGCCCCGCCCAAaCTCACtCCTCGGACGCCGCCaCCGACACCTCCTCGTCTCCGCTTGCGGCGGACTGAaGACCCAGAtGGCCCTTCCACTTGGCAATCCTCCCTTTTTCCCCTCtGTACcGTCAATCGCACGGTCCAGTACTGGCCCTTCTCTGCCTCTGACCTCTACAACTGGAAAACCCATAACCC---TTCCTTTTCCCAAGACCCCCAGGCCCTAACCTCGTTGATAGAATCCATTCTCCTCACTCACCAGCCCACTTaGGATGATTGCCAGCAACTtTTGCAGGTCCTCCTAAC---CACTGAAGAAAGGCAGCGAGTCCTCCTGGAGGCCCGGAAAAATGTGCCAGGACCAGGAGGCCTCCCAACCCAACTTCCCAATaAAATAGACGAGGGATTTCCCCTCACaCGCCCgGACTGGGACTATGAAACGGCACCAGGTAaGaAGAGTCTCCGAATCTATCGCCAGGCTCTGTTGGCaGGTCTCAAAaGGGCAGGAAAatGCCCCACAAATTTGGCCAAGGTAAGGACCATAACTCAGGAAAaGGAcGAAAGCCCGGCAGCCTTCATaGAAAGGCTTCTGGAAaGGTTCCGAATGTATACCCCATTCGATCCAGAGGCCCTAGAACATAAGGCTACtGTAGCTATGaCATTCATAGACCAAGCTGCATTAGATATCAAAGGAAAACTCCAAAGGCTAGATaGgATCCAAACCTATaGATTACAGGAATTGGTTAaGGAGGCAGAAAAA---GTGTATAATAAGAGAGAAACCCCTGAGaAAAaGGAAGCCAGGTTAGCGAAGGAACAGATaGAGCGAGAGGATCGTAaGGACCGAGTGAGgAATAAGCATTTAACAAAAATCCTGGCaGCAGTTGTGAaAaAaAAAGGACCAaGGAGAGAaGGAGAGAAGCGGAGGCGGCCAAAAGcaGAAAAAGACCAGTGTGCCTACTGCAAAGAAtGGGGACATTGGATtAAAGATTGCCCCAAGCGTCCTAAAGACCAAAAGAAACCTGCCGCTGTCCTCACCCTAGGTGAAGATAGCGAATAG
>ChrY:10657206-10658825_-strand_rheMac8
ATGGGACAGACGTTGATGACTCCTTTGTCTCTAACCTTGACTCACTTCCCTGACGTCCGGGCTCGAGCCCACCATCTCTCTGTAGAAGTCCGTAAGGGACGATGGAAAACATTCTGCTCGTCCGAATGGCCAACCCTCCATGGGGAGTGGCCCCGGGACGGAACATTTAACCTCTCAATTATCTTGCAGGTTAAAGCAAAAGTGATGGATCCTGGGCCACTCGGACACCCAGACCAGGTGGCCTACATAATTATTTGGGAGGATCTGGTCCGAAATCCTTCCTCTTGGGTGAAACCCTTCCTCCATCCCCCTTCCCCATCCCAATCTACCCTCCTTGCCTTAGAAGCCCCAAAGAATCAGGATCCAGACCCGCATAAGCCAGTCCTCCCAGACGAACCCCAGAGGGACCTCCTCCTTCTT---GACCCCCTGCCTCCTCCACCTCAAAACCCCCTTCTGGGACCTCCACCTTACGCTTCACCCTTGCCCCCTGTC---TTGTCCCCGGCTCTTTCCTCTACCACCTCGGCCCCTACCCTTTCTCCAACTTCTCCCTCGGCCCCT------------------------------CTCTCCACCCCGTCTCCTTCTCCAGCCCCGCCCAAGCTCACCCCTCGGACGCCGCCGCCGACACCTCCTCGTCTCCGCTTGCGGCGGACTGAGGACCCAGAGGGCCCTTCTACTTGGCAATCCTCCCTTTTTCCCCTCCGTACTGTCAATCGCACGGTCCAGTACTGGCCCTTCTCTGCCTCTGACCTCTACAACTGGAAAACCCATAACCC---TTCCTTTTCCCAAGACCCCCAGGCCCTAACCTCGTTAATAGAATCCATTCTCCTCACTCACCAGCCCACTTGGGATGATTGCCAGCAACTCTTGCAGGTCCTCCTAAC---CACTGAAGAAAGGCAGCGAGTCCTCCTGGAGGCCTGGAAAAATGTGCCAGGACCAGGAGGCCTCCCAACCCAACTTCCCAATGAAATAGACGAGGGATTTCCCCTCACCCGCCCAGACTGGGACTATGAAACGGCACCAGGTAGGGAGAGTCTCCGAATCTATCGCCAGGCTCTGTTGGCGGGTCTCAAAGGGGCAGGAAAGCGCCCCACAAATTTGGCCAAGGTAAGGACCATAACTCAGC-AAGGGATGAAAGCCCGGCAGCCTTCATGGAAAGGCTTCTGGAAGGGTTCCGAATGTATACCCCATTCGATCCAGAGGCCCTAGAACATAAGGCTACCGTAGCTATGGCATTCATAGATCAAGCTGCATTAGATATCATAGGAAAACTCCAAAGACTAGATGGAATCCAAACCTATGGATTACAGGAATTGGTTAGGGAGGCAGAAAAAA--GTATATAATAAGAGAGAAACCCCTGAGGAAAGGGAAGCCAGGTTAGCGAAGGAACAGATGGAGCGAGAGGATCGTAGGGACCGAGTGAGAAATAAGCATTTAACAAAAATCCTGGCAGCAGTTGTGAAAGAGAAAGGACCAGGAAGAGAGGGAGAAAAGCAAAGGCGGCCAAAAGTGGAAAACGACCAGTGTGCCTACTGCAAAGAACGGGGACATTGGATCAAAGATTGCCCCAAGCGTCCTAAAGACCAAAAGAAACCTGCCGCTGTCCT------AGGTGAAGATAGCGAATAG
