# Supplementary material for: Variable Baseline Papio cynocephalus Endogenous Retrovirus (PcEV) Expression Is Upregulated in Acutely SIV-Infected Macaques and Correlated to STAT1 Expression in the Spleen
Source: Front Immunol. 2019 May 15;10:901. doi: 10.3389/fimmu.2019.00901 (PMC6529565; doi:10.3389/fimmu.2019.00901)
Supplement: Supplementary file 2 [file Data_Sheet_2.zip › PcEV_pro-pol_align.fas]

>our_macaque_pro-pol_reference
accctaggtgaagatagcgaATAGGGGTGTCAAGGCTCTGGAGcc------cCCCCCGAGCCCCGGCTAACTCTCTCTGTAGGGGGGCAcCCCACCACCTTCTTGGTGGACACAGGCGCCCAACATTCAGTTTTGACAAAGGCAGACGGGCCCCTGTCTTCCCGCACATCCTGGGTCCAGGGGGCAACAGGGGGAAAATTGCACAAGTGGACTAACCACCGGACAGTTAATCTTGGACAAGGAATGGTGACACATTCCTTCTTGGTGGTACCTGAATGCCCCTACCCCCTCCTAGGGCGAGATCTTCTGACCAAGCTCGGAGCCCAAATCCACTTCTCCGAGACaGGGGCCCAGGTATTAgATCGGGACGGTCAGCCCATCCAAATTTTAACTGTGTCTCTGCAAGATGAGCATCGGCTTTTCgACGCTCCGGTCATCACTAGCCTCCCCGATGTTTGGTTGCAAGAcTTT---CCCCAAGCTTGGGCGGAAACGGGAGGACTCGGGCTAGCTAAGTATCAAGCCCCAATCATAATTGATTTAAAGCCCACGGCGGTGCCCGTGTCTATCAAGCAATATCCCATGAGCCGAGAGGCTCATATAGGAATTCGGCAGCACATTAACAAATTTCTAGAACTCGGAGTGTTGCGACCTTGTCGCTCGCCCTGGAACACTCCTCTTCTGCCAGTAAAAAAGCCCGGTACTCAGGATTACAGGCCTGTCCAAGACTTGAGAGAAATTAACAAAAGAACCATGGACATCCATCCCACGGTCCCCAATCCTTACAACTTACTCAGCACCTTAAAACCAGGCTATAACTGGTATACAGTATTAGATTTAAAAGATGCTTTCTTCTGTTTACCTCTGGCCCCCCAAAGCCAAGAACTCTTTGCCTTTGAGTGGAAgGATCCTGAGAAAGGAATTTCGGGCCAATTGACCTGGACCCGGCTTCCCCAAGGATTCAAGAACTCTCCCACTCTCTTCGATGAGGCTCTTCATCGAGACCTGACCGACTTCCGGACCCAAAATCCAGAAGTGACTCTACTCCAGTATGTGGATGACCTCCTCTTGGCTGCTCCTACAAAgGAAACCTGTATACAAGGTACCAGGCATCTACTCCAGGCACTGGGTGAAAAAGGATACCGGGCATCCGCCAAGAAGGCACAGCTCTGTCAGACCAAGGTAACATATCTGGGGTATATCCTGAGTGAAGGGAAAAGGTGGCTCACCCCTGGGCGCATAGAGACAGTGGCTCGCCTTCCACCACCACGAAATCCCAGGGAGGTACGTGAATTCTTGGGAACTGCTGGGTTCTGTCGCTTGTGGATACCCGGTTTTGCTGAACTGGCCGCCCCCCTTTATGCACTCACCAAGGAGAGCACCCCTTTCACCTGGCAGACAGAGCATCAATTGGCTTTTGAGGCACTAAAACAAGCACTCTTGTCTGCCCCGGCCCTTGGGTTACCGGACACCTCAAAGCCCTTTACCCTCTTCCTGGACGAGAGGCAAGGAATTGCCAAA------------------------GGGGTCTTGACCCAAAAATTAGGGCCTTGGAAAAGACCGGTAGCATACCTGTCTAAaAAGCTAGACCCTGTGGCGGCCGGCTGGCCCCC---GTGTCTCCGTATCATGGCAGCCACCGCTATGCTGGTCAAGGACTCTGCTAAGTTAACCCTTGGGCAGCcACTGACTGTTATTACCCCACATGCTCTAGAGGCCATAGTGCGGCAGCCCCCGGACCGGTGGATAACCAACGCACGCCTAACCCACTACCAGGCCCTCCTACTGGACACGGACCGCGTCCAGTTTGGCCCTCCGGTCACCCTAAACCCTGCTACGCTGCTGCCGGTACCAGAAGACCAACCAAGCCCACACGATTGTCGGCAAGTACTGGCTGAGACCCATGGAACACGGGAAGACCTTAAAGACCAAGAACTCCCAGACGCGGATCACACCTGGTACACAGACGGCAGCAGTTACCTTGACTCAGGTACCCGGAGGGCGGGAGCGGCGGTAGTAGATGGACACAACACCATTTGGGCACAATCACTACCTCCTGGCACGTCTGCACAGAAGGCTGAGTTAATAGCACTAACCAAGGCCCTAGAGCTGTCCAAGGGAAAGAAAGCTAACATTTATACTGATAGCCGGTATGCCTTTGCAACGGCTCATACTCATGGAAGTATTTATGAAAGAAGAGGTCTCCTAACCTCAGAAGGAAAGGAAATCAAGAACAAAGCTGAAATAATTGCCTTATTGAAAGCCCTTTTTCTTCCTCAAGAAGTGGCTATAATTCACTGCCCCGGGCATCAGAAAGGACAGGATCCAGTCGCAGTAGGAAACAGACAGGCTGACCAAGTGGCCAGGCAAGCCGCCATGGCGGAAGTACTGACCCTAGCCACAGAACCTGACGAAACCAGCCACATAACTATTGAACATACTTATACCCCAGAAGACCAGGAAGAAGCAAAAGCCATAGGGGCTATAGAAAACAAAGACACTAAAAACTGGGAAAAAGGAGGAAAAATAGTCCTTCCCC---AAAAGGAGGCCCTGGCAATGATCCAGCAGATGCATGCCTGGACACACTTGAGTAATCGAAAGCTAAAA---TTACTGATTGAAAAAACTGACTTTCTAATCCCAAAGGCAAGTACCCTCGTAGAACAAGTGACATCTGCCTGTAAGGTCTGTCAGCAGGTAAACGCTGGGGCTACCCGAGTGCCAGAAGGGAAACGAACTCGTGGTAACCGCCCAGGAGTCTATTgGGAAATAGACTTCACTGAAGTAAAACCTCACTATGCTGGATATAAGTACTTACTGGTGTTTGTAGATACCTTTTCAGGATGGGTAGAAGCCTACCCCACCCGGCAAGAAACGGCACACATAGTAGCCAAGAAAATTTTGGAAGAAATCTTTCCTAGATTCGGACTTCCCAAGGTAATTGGGTCAGATAACGGGCCGGCCTTCGTTTCTCAGGTAAGTCAGGGGCTCGCCAGGATATTGGGGATTAATTGGAAATTACATTGTGCCTATAGACCCCAGAGCTCAGGACAGGTAGAAAGAATGAATAGAACAATAAAAGAGACCCTTACTAAATTGACCTTAGAGACTGGTTTAAAAGATTGGAGACGCCTCCTATCCTTAGCTCTGTTAAGGGCCCGAAATACGCCTAACCGTTTTGGGCTCACTCCATATGAAATCCTCTACGGAGGACCTCCCCCTTTGTCAACCTTGCTTAACTCCTTCTCCCCCTCCGATCCTAAGACTGACCTACAGGCCCGGCTAAAAGGACTCCAAGCAGTACAGGCCCAAATCTGGGCCCCCTTGGCAGAACTGTACCAACCAGGACATCCACAGACCAGTCACCCCTTCCAGGTGGGAGACTCTGTCTACGTTAGACGGCACCGCACTCAAGGACTAGAGCCTCGGTGGAAAGGACCCT---ACATTGTTCTCCTGACCACGCCCACAGCCATAAAGGTTGACGGAATCTCCACTTGGATCCACGCATCCCACGCCAAGGCTGCTCCAGGGACGCCCGGACCAACACCACCTGAGACATGGAGACTCCGACGCTCCGAGAACCCGCTCAAGATAAGACTCTCTCGTATCTAG
>Chr1:121695981-121699569__-strand_rheMac8(identical_in_rheMac2)
ACCCTAGGTGAAGATAGCGAATAGGGGTGTCAAGGCTCTGGAGcc------CCCCCCGAGCCCCGGCTAACTCTCTCTGTAGGGGGGCACCCTACCACCTTCTTGGTGGATACAAGGGCCCAACATTCAGTTTTGACAAAGGCAGACGGGCCCCTGTCTTCTCGCATATCCTGGGTACAGGGGGCAACAGGGGGAAAATTGCACAAGTGGACTAACCACCGGACAGTTAATCTTGGACAAGGAATGGTAACACATTCCTTCTTGGTGGTACCTGAATGCCCATACCCCCTCCTAGGGCGAGATCTTCTGACCAAGCTCGAAGCCCAAATCCACTTCTCCGAGACAGGGGCCCAGGTATTAGATCGGGACGGTCAGCCCATCCAAATCTTAACTGTGTCTCTGCAAGATGAGTATCGGCTTTTTGACACTCCGGTCATCACTAGCCTCCCTGATGTTTGGTTGCAAGACTTT---CCCCAAGCTTGGGCGGAAACGGGAGGACTTGGGCTGGCCAAGTATCAAGCCCCAATCATAATTGATCTAAAGCCCACGGCGGTGCCCGTGTCTATTAAGCAATATCCCATGAGCCGAGAGGCTCATATAGGAATTCGGCAGCACATTAACAAATTTCTAGAACTCGGAGTGTTGCGACCTTGTCGCTTGCCCTGGAACACTCCTCTTCTGCCAGTAAAAAAGCCTGGTACTCAGGATTACAGGCCTGTCCAAGACTTGAGAGAAATTAACAAAAGGACCATGGATATCCATCCCACGGTCCCCAACCCTTACAATTTGCTCAGCACCTTGAGACCAGACTACAACTGGTATACAGTGTTAGATTTAAAAGATGCTTTCTTCTGTTTACCTCTGGCCCCCCAAAGCCAAGAACTCTTTGCCTTTGAGTGGAAGGACCCTGAGAAAGGAATTTCGGGCCAATTGACCTAGACCCGGCTTCCCCAAGGATTCAAGAACTCTCCCACTCTCTTCGATGAGGCTCTTCATCAAGACCTGACCGACTTCCGGACCCAAAATCCAGAAGTGACCCTACTCCAGTATGTAGATGACCTCCTCCTGGCTGCCCCTACAAAAGAAACCTGTATACAAGGTACCAGGCATCTACTCCAGGCACTGGGTGAAAAAGGATACCGGGCATCCGCCTTGAAGGCACAGCTCTGTCAGACCAAGGTAACATACCTGGGGTATATCCTGAGTGAAGGGAAAAGGTGGCTCACCCCTGGGCGCATAGAGACAGTGGTTCGCATTCTACCACCACGAACGCCCAGAGAGGTATGTGAATTCCTGGGGACTGCTGGGTTCTGTCGCTTGTGGATACCTGGTTATGCTGAACTGGCCGCCCCCCTTTATGCACTCACCAAGGAAAGTACCCCTTTCACCTGGCAGACAGAGCATCAATTGGCTTTTGAGGCACTAAAAAAGGCACTCTTGTCTGCCCCAGCCCTTGGGTTACCGGACACCTCAAAGCCCTTTACCCTCTTCCTGGACGAGAGGCAAGGGATTGCCAAA------------------------GGAGTCCTGACCCAAAAATTGGGACCTTGGAAAAGACCGGTAGCATACCTGTCTAAAAAGCTGGACCCTGTGGCGGCCGGCTGTCCCCC---GTGTCTTCGTATCATGGCAGCCACCGCTATGCTGGTCAAGGACTCTGCTAAATTGACCCTTGGGCAGCCACTAACTGTTATTACCCCACATGCTCTAGAGGCCATAGTGCGGCAGCCCCCGGACCGGTGGATAACCAACGCACGCCTAACCCACTATCAGGCCCTCCTACTGGACACGGATCGCGTCCAGTTTGGCCCTCCGGTCACCTTAAACCCTGCTACGCTGCTGCCGGTACCAGAAGACCAACCAAGCCCACACGACTGTCGGCAGATATTGGTGGAGACCCATGGAACGCGGGAAGACCTTAAAGACCAAGAACTCCCAGACGCGGATCACACCTGGTACACAGACGGCAGCAGTTACCTTGACTCAGGTACCCAGAGGGCGGGAGCGGCAGTAGTAGATGGCCACAACACCATTTGGGCACAATCACTACCTCCTGGCACGTCTACACAGAAGGCTGAGTTAATAGCACTAACCAAGGCCCTAGAGCTGTCCAAGGGAAAGAAAGCTAACATTTATATTGATAGCCGATATGCCTTTGCAACGGCTCATACTCATAAAAATATTTATTAAAAAAGAGGTCTCCTAACTTCAGAAGGAAAAGAAATCAAGAACAAAGCTGAAATAATTGCCTTATTAAAAGCCCTTTTTCTTCCTCAAGAAGTGGCCATAATTCACTGCCCCGGACACCAGAAAGGACAGGATCCAGTAGCAGTAGGAAACAGACAGGCTGAC-----AGCAAGGCAGGCCGCCGTGGCGGAAGTACTGACCCTAGCCACAGAACCTGACGAAACCAGCCACATAACCATTGAACATACCTATACCTCAGAAGACCAGGAAGAAGCAAGAGCCATAGGGGCTATAAAAAACAAAGACACTAAAAACTGGAAAAAAGGAGGAAAGATAGTCCTTCCCC---AAAAAGAGGCCCTGGCAATGATCCAGCAGATGCATGCCTGGACACACTTGAGTAATCGAAAGCTGAAA---TTGTTGATTGAAAAAACTGACTTTCTAATCCCAAGGGCAAGTACTCTCGTAGAACAAGTAACATCTGCCTGTAAGGTCTGCCAGCAGGTAAACGCTGGGGCTACCCGAGTACCAGCAGGGAAACGAGCTCGTGGTAACCGCCCAGGGGCCTATTGGGAAATAGACTTCACTGAAGTAAAACCTCACTATGCTGGATATAAGTACTTACTGGTGTTTGTAGATACCTTTTCAGGATGGGTAGAAGCCTACCCCACCCGGCAAGAAACGGCACACATAGTAGCCAAGAAAATTCTGGAAGAAATCTTTCCTAGATTCGGACTCCCCAAGGTAATTGGGTCAGATAACGGGCCGGCCTTCGTTTCTCAGGTAAGTCAGGGGCTAGCCAGGATATTGGGGATTAATTGGAAATTGCATTGTGCCTATAGACCCCAGAGCTCAGGACAGGTAGAAAGGATGAATAGAACAATAAAAGAGACCCTTACTAAATTGACCTTAGAGACTGGTTTAAAAGATTGGAGACGCCTCCTATCCCTAGCTTTGTTAAGAGCCCAAAATACGCCTAACCGCTTTGGGCTCACTCCATATGAAATCCTCTACGGAGGACCTCCCCCTTTGTCAACCTTACTTGACTCCTTCTCCCCCTCCGATCCTAAGACTGATCTACAGGCCCGGCTAAAAGGACTCCAAGCAGTACAGGCCCAAATCTGGGCCCCCTTGGCAGAACTGTACCGACCAGGACATCCACAGACCAGCCACCCCTTCCAGGTGGGGGACTCCGTCTACGTTAGGTGGCACCGCTCTCAAGGACTAGAGCCTCGGTGGAAAGGACCGT---ACATTGTTCTCCTGACCACACCCACAGCCATAAAGGTTGACGGAATCTCCACTTGGATCCACGCATCCCACGCCAAGGCTGCTCCAGAGACGCCCGGACCAACACCACCTGAGACATGGAAACTCCGACGCTCCAAGGACCCGCTCAAGATAAGACTCTCTCGTATCTAA
>Chr1:104264175-104267768_+strand_MacFas5
ACCCTAGGTGAAGATAGCGAATAGGGGTGTCAAGGCTCTGGAGCC------CCCCCCGAGCCCCGGCTAACTCTCTCTGTAGGGGGGCACCCTACCACCTTCTTGGTGGATACAGGGGCCCAACATTCAGTTTTGACAAAGGCAGACGGGCCCCTGTCTTCTCGCATATCCTGGGTACAGGGGGCAACAGGGGGAAAATTGCACAAGTGGACTAACCACCGGACAGTTAATCTTGGACAAGGAATGGTAACACATTCCTTCTTGGTGGTACCTGAATGCCCATACCCCCTCCTAGGGCGAGATCTTCTGACCAAGCTCGAAGCCCAAATCCACTTCTCCGAGACAGGGGCCCAGGTATTAGATCGGGACGGTCAGCCCATCCAAATCTTAACTGTGTCTCTGCAAGATGAGTATCGGCTTTTTGACGCTCCGGTCATCACTAGCCTCCCTGATGTTTGGTTGCAAGACTTT---CCCCAAGCTTGGGCGGAAACGGGAGGACTTGGGCTGGCCAAGTATCAAGCCCCAATCATAATTGATCTAAAGCCCACGGCGGTGCCCGTGTCTATTAAGCAATATCCCATGAGCCGAGAGGCTCATATAGGAATTCGGCAGCACATTAACAAATTTCTAGAACTCGGAGTGTTGCGACCTTGTCGCTTGCCCTGGAACACTCCTCTTCTGCCAGTAAAAAAGCCTGGTACTCAGGATTACAGGCCTGTCCAAGACTTGAGAGAAATTAACAAAAGGACCATGGATATCCATCCCACGGTCCCCAACCCTTACAATTTGCTCAGCACCTTGAGACCAGACTACAACTGGTATACAGTGTTAGATTTAAAAGATGCTTTCTTCTGTTTACCTCTGGCCCCCCAAAGCCAAGAACTCTTTGCCTTTGAGTGGAAGGACCCTGAGAAAGGAATTTCGGGCCAATTGACCTAGACCCGGCTTCCCCAAGGATTCAAGAACTCTCCCACTCTCTTCGATGAGGCTCTTCATCGAGACCTGACCGACTTCCGGACCCAAAATCCAGAAGTGACCCTACTCCAGTATGTAGATGACCTCCTCCTGGCTGCCCCTACAAAAGAAACCTGTATACAAGGTACCAGGCATCTACTCCAGGCACTGGGTGAAAAAGGATACCGGGCATCCGCCAAGAAGGCACAGCTCTGTCAGACCAAGGTAACATACCTGGGGTATATCCTGAGTGAAGGGAAAAGGTGGCTCACCCCTGGGCGCATAGAGACAGTGGTTCGCATTCCACCACCACGAACGCCCAGAGAGGTATGTGAATTCCTGGGGACTGCTGGGTTCTGTCGCTTGTGGATACCTGGTTATGCTGAACTGGCCGCCCCCCTTTATGCACTCACCAAGGAAAGTACCCCTTTCACCTGGCAGACAGAGCATCAATTGGCTTTTGAGGCACTAAAAAAGGCACTCTTGTCTGCCCCAGCCCTTGGGTTACCGGACACCTCAAAGCCCTTTACCCTCTTCCTGGAGGAGAGGCAAGGGATTGCCAGA------------------------GGAGTCCTGACCCAAAAATTGGGACCTTGGAAAAGACCGGTAGCATACCTGTCTAAAAAGCTGGACCCTGTGGCGGCCGGCTGGCCCCC---GTGTCTTCGTATCATGGCAGCCACCGCTATGCTGGTCAAGGACTCTGCTAAATTGACCCTTGGGCAGCCACTAACTGTTATTACCCCACATGCTCTAGAGGCCATAGTGCGGCAGCCCCCGGACCGGTGGATAACCAACGCACGCCTAACCCACTATCAGGCCCTCCTACTGGACACGGATCGCGTCCAGTTTGGCCCTCCGGTCACCTTAAACCCTGCTACGCTGCTGCCGGTACCAGAAGACCAACCAAGCCCACACGACTGTCGGCAGATATTGGTGGAGACCCATGGAACGCGGGAAGACCTTAAAGACCAAGAACTCCCAGACGCGGATCACACCTGGTACACAGACGGCAGCAGTTACCTTGACTCAGGTACCCGGAGGGCGGGAGCGGCAGTAGTAGATGGCCACAACACCATTTGGGCACAATCACTACCTCCTGGCACGTCTACACAGAAGGCTGAGTTAATAGCACTAACCAAGGCCCTAGAGCTGTCCAAGGGAAAGAAAGCTAACATTTATATTGATAGCCGATATGCCTTTGCAACGGCTCATACTCATAAAAATATTTATTAAAAAAGAGGTCTCCTAACTTCAGAAGGAAAAGAAATCAAGAACAAAGCTGAAATAATTGCCTTATTAAAAGCCCTTTTTCTTCCTCAAGAAGTGGCCATAATTCACTGCCCCGGACACCAGAAAGGACAGGATCCAGTAGCAGTAGGAAACAGACAGGCTGACCAAATGGCAAGGCAGGCCGCCATGGCGGAAGTACTGACCCTAGCCACAGAACCTGACGAAACCAGCCACATAACCATTGAACATACCTATACCTCAGAAGACCAGGAAGAAGCAAGAGCCATAGGGGCTATAAAAAACAAAGACACTAAAAACTGGAAAAAAGGAGGAAAGATAGTCCTTCCCC---AAAAAGAGGCCCTGGCAATGATCCAGCAGATGCATGCCTGGACACACTTGAGTAATCGAAAGCTGAAA---TTGTTGATTGAAAAAACTGACTTTCTAATCCCAAGGGCAAGTACTCTCGTAGAACAAGTAACATCTGCCTGTAAGGTCTGCCAGCAGGTAAACGCTGGGGCTACCCGAGTACCAGCAGGGAAACGAGCTCGTGGTAACCGCCCAGGGGCCTATTGGGAAATAGACTTCACTGAAGTAAAACCTCACTATGCTGGATATAAGTACTTACTGGTGTTTGTAGATACCTTTTCAGGATGGGTAGAAGCCTACCCCACCCGGCAAGAAACGGCACACATAGTAGCCAAGAAAATTCTGGAAGAAATCTTTCCTAGATTCGGACTCCCCAAGGTAATTGGGTCAGATAACGGGCCGGCCTTTGTTTCTCAGGTAAGTCAGGGGCTAGCCAGGATATTGGGGATTAATTGGAAATTGCATTGTGCCTATAGACCCCAGAGCTCAGGACAGGTAGAAAGGATGAATAGAACAATAAAAGAGACCCTTACTAAATTGACCTTAGAGACTGGTTTAAAAGATTGGAGACGCCTCCTATCCCTAGCTTTGTTAAGAGCCCAAAATACGCCTAACCGCTTTGGGCTCACTCCATATGAAATCCTCTACGGAGGACCTCCCCCTTTGTCAACCTTACTTGACTCCTTCTCCCCCTCCGATCCTAAGACTGATCTACAGGCCCGGCTAAAAGGACTCCAAGCAGTACAGGCCCAAATCTGGGCCCCCTTGGCAGAACTGTACCGACCAGGACATCCACAGACCAGCCACCCCTTCCAGGTGGGGGACTCTGTCTACGTTAGGCGGCACCGCTCTCAAGGACTAGAGCCTCGGTGGAAAGGACCCT---ACATTGTTCTCCTGACCACACCCACAGCCATAAAGGTTGACGGAATCTCCACTTGGATCCACGCATCCCACGCCAAGGCTGCTCCAGAGACGCCCGGACCAACACCACCTGAGACATGGAAACTCCGACGCTCCAAGGACCCGCTCAAGATAAGACTCTCTCGTATCTAA
>Chr1_223869515-223873100_-strand_rheMac8
accctaggtgaagatagcgaATAGGGGTGTCAAGGCTCTGGAGcc------CCCGCCGAGCCCCGGCTAACTCTCTCTGTAGGGGGGCACCCCACCACCTTCTTGGTGGACACAGGGGCCCAACATTCAGTTTTGACAAAGGCAGACGGGCCCCTGTCTTCCCGCACATCCTGGGTCCAGGGGGCAACAGGGGGAAAATTGCACAAGTGGACTAACCACCGGACAGTTAATCTTGGACAAGGAATGGTAACACATTCCTTCTTGGTGGTACCTGAATGCCCCTACCCCCTCCTAGGGCGAGATCTTCTGACCAAGCTCGGAGCCCAAATCCACTTCTCCGAGACTGGGGCCCAAGTATTAGATCGGGACGGTCAGCCCATCCAAATTTTAACTGTGTCTCTGCAAGATGAGCATCGGCTTTTTGACGCTCCGGTCATCACTAGCCTCCCCGATGTTTGGTTGCAAGACTTT---CCCCAAGCTTGGGCGGAAACGGGAGGACTCGGGCTAGCTAAGTATCAAGCCCCAATCATAATTAATTTAAAGCCCATGGCAGTG-CTGTGTCTATCAAGCAATATCCCATGAGCCAAGAGGCTCATATAGGAATTCAGCAGCACATTAACAAATTTCTAAAACTCGGAGTGTTGCGACCTTGTTGCTCGCCCTGGAACACTCCTCTTCTGCCAGTAAAAAAGCCCGGTACTCAGAATTACAGGCCTGTCCAAGACTTGAGAGAAATTAACAAAAGAACCATGGACATCCATCCCACGGTCCCCAATCCTTACAACTTACTCAGCACCTTAAAACCAGGCTATAACTGGTATACAGTATTAAATTTAAAAGATGCTTTCTTCTGTCTACCTCTGGCCCCCCAAAGCCAAGAACTCTTTGCCTTTGAGTGGAAGGATCCTGAGAAAAGAATTTCAGGCCAATTAACCTGGACCCAGCTTCCCCAAGGATTCAAGAACTCTCCCACTCTCTTCGATGAGGCTCTTCATCGAGACCTGACCAACTTCCGGACCCAAAATCCAGAAGTAACTCTACTCCAGTATGTGGATTACCTCCTCTTGGCTGCTCCTACAAAGGAAATCTGTATACAAGGTACCAGGCATCTACTCCAGGCACTGGGTGAAAAAGAATACCGGGCATCCGCCAAGAAGGCACAGCTCTGTCAGACCAATGTAACATATCTGGGGTATATCCTGAGTGAAGGGAAAAGGTGGCTCACCCCTGGGCGCATAAAGACAGTGGCTCGCCTTCCACCACCACGAAATCCCAGGAAGGTACGTAAATTCTTGGGAACTGCTGGGTTCTGTCGCTTGTGGATACCCGGTTTTGCTGAACTGGCCGCCCCCCTTTATGCACTCACCAAGGAGAGCACCCCTTTCACCTGGCAGACAGAGCATCAATTGGCTTTTGAGGCACTAAAACAAGCACTCTTGTCTGCCCCGGCCCTTGGGTTACCGGACACCTCAAAGCCCTTTACCCTCTTCCTGGACGAAAGGCAAGGAATTGCCAAA------------------------GGGGTCTTGACCCAAAAATTAGGGCCTTGGAAAAGACCGGTAGCATACCTGTCTAAGAAGCTAGACCCTGTGGCGGCCGGCTGGCCCCC---ATGTCTCCGTATCATGGCAGCCACCGCTATGCTGGTCAAGGACTCTGCTAAGTTAACCCTTGGGCAGCGACTGACTATTATTACCCCACATGCTCTAGAGGCCATAGTGCGGCAGCCCCCGGACCGGTGGATAACCAACGCACGCCTAACCCACTACCAGGCCCTCCTACTGGACACGGACCGCGTCCAGTTTGGCCCTCCGGTCACCCTAAACTCTGCTACGCTGCTGCCGGTACCAGAAGACCAACCAAGCCCACACGATTGTCGGCAAGTACTGGCTGAGACCCATGGAACACGGGAAGACCTTAAAAACCAAGAACTCCCAGACGCGGATCACACCTGGTACACAGACGGCAGCAGTTACCTTGACTCAGGTACCCAGAGGGCGGGAGCGGCGGTAGTAGATGGCCACAACACCATTTGAGCACAATCACTACCTCCTGGCACGTCTGCACAGAAGGCTGAGTTAATAGCACTAACCAAGGCCCTAGAGCTGTCCAAGGGAAAGAAAGCTAACATTTATACTGATAGCCGGTATGCCTTTGCAACGGCTCATACTCA--GAAGTATCTATGAAAGAAGAGGTCTCCTAACCTCAGAAGGAAAGGAAATCAAGAACAAAGTTAAAATAATTGCCTTATTAAAAGCCCTTTTTCTTCCTCAAGAAGTGGCTATAATTCACTGCCCCGGGCATCAAAAAGGACAAGATCCAGTCGCAGTAGAAA----ACAGGCCGACCAAGTGGCCAGGCAAGCCGCCATGGCGGAAGTACTAACCCTAGCCACAGAACCTAACGAAACCAGCCACATAACTATTAAACATACTTATACCCCGGGAGACCAGGAAAAAGCAAAAGCCATAGGGGCTATAGAGAACAAAAACACTAAAAACTGGGAAAAAGGAGGAAAAATAGTCCTTCCTC---AAAAGGAGGCCCTGGCAATAATCCAGCAGATGCATGCCTGGACACACTTAAGTAGTCGAAAGCCAAAA---TTACTGATTAAAAAAACTGACTTTCTAATCCCAAAGGCAAGTACCCATGTAGAACAAGTGACATCTGCCTGTAAGGTCTGTCAGCAGGTAAACGCTGGGGCTACCCAAGTGCCAGAAGGGAAACGAACTCGTGGTAACCGCCCTGGAGTCTATTAGGAAATAGACTTCACTGAAGTAAAACCTCACTATGCTGGATATAAGTACTTACTAGTGTTTGTAAATACCTTTTCAGGATGGGTAGAAGCCTACCCCACCCGGCAAGAAACGGCACACATAGTAGCCAAGAAAATTTTAAAAGAAATCTTTCCTAAATTCGGACTTCCCAAGGTAATT-GGTCAAATAACGGGCCAGCCTTCGTTTCTCAGGTAAGTCAGGGGCTCGCCAGGATATTGGGGATTAATTAAAAATTACATTGTGCCTATAAACCCCAGAGCTCAAGACAGGTAAAAAAAATAAATAAAACAATAAAAAAGACCCTTACTAAATTAACCTTAAAGACTGGTTTAAAAAATTGAAAACGCCTCCTCTCCTTAGCTCTGTTAAGGGCCCAAAATACGCCTAACCGTTTTGGGCTCACTCCATATAAAATCCTCTACGGAGGACCTCCCCCTTTGTCAACCTTGCTTAACTCCTTCTCCCCCTCCAATCCTAAAACTAACCTACAAGCTCGGCTAAAAGAACTCCAAGCAGTACAGGCCCAAATCTGGGCCCCCTTGGCAGAACTGTACCAACCAGGACATCCACAGACCAGTCACCCCTTCCAGGTGGAAGACTCTGTCTACATTAAACGGCACCGCACTCAAGGACTAGAGCCTCGGTGGAAAGGACCCT---ACATTGTTCTCCTGACCACGCCCACAGCCATAAAGGTTGACGGAATCTCCACTTGAATCCACGCATCCCACGCCAAGGCTACTCCAGAGACGCCCGGACCAACACCACCTGAGACATGGAGACTCCGACGCTCCGAGAACCCGCTCAAGATAAAACTCTCTCGTATCTAG
>Chr1_209740960-209744546_+strand_rheMac2
accctaggtgaagatagcgaATAGGGGTGTCAAGGCTCTGGAGcc------CCCCCCAAGCCCCGGCTAACTCTCTCTGTAGGGGGGCACCCCACCACCTTCTTGGTGGACACAGGGGCCCAACATTCAGTTTTGACAAAGGCAGACGGGCCCCTGTCTTCCCGCACATCCTGGGTCCAGGGGGCAACAGGGGGAAAATTGCACAAGTGGACTAACCACCGGACAGTTAATCTTGGACAAGGAATGGTAACACATTCCTTCTTGGTGGTACCTGAATGCCCCTACCCCCTCCTAGGGCGAGATCTTCTGACCAAGCTCGGAGCCCAAATCCACTTCTCCGAGACTGGGGCCCAAGTATTAGATCGGGACGGTCAGCCCATCCAAATTTTAACTGTGTCTCTGCAAGATGAGCATCGGCTTTTTGACGCTCCGGTCATCACTAGCCTCCCCGATGTTTGGTTGCAAGACTTT---CCCCAAGCTTGGGCGGAAACGGGAGGACTCGGGCTAGCTAAGTATCAAGCCCCAATCATAATTAATTTAAAGCCCATGGCAGTG-CTGTGTCTATCAAGCAATATCCCATGAGCCAAGAGGCTCATATAGGAATTCAGCAGCACATTAACAAATTTCTAAAACTCGGAGTGTTGCGACCTTGTTGCTCGCCCTGGAACACTCCTCTTCTGCCAGTAAAAAAGCCCGGTACTCAGAATTACAGGCCTGTCCAAGACTTGAGAGAAATTAACAAAAGAACCATGGACATCCATCCCACGGTCCCCAATCCTTACAACTTACTCAGCACCTTAAAACCAGGCTATAACTGGTATACAGTATTAAATTTAAAAGATGCTTTCTTCTGTCTACCTCTGGCCCCCCAAAGCCAAGAACTCTTTGCCTTTGAGTGGAAGGATCCTGAGAAAAGAATTTCAGGCCAATTAACCTGGACCCAGCTTCCCCAAGGATTCAAGAACTCTCCCACTCTCTTCGATGAGGCTCTTCATCGAGACCTGACCAACTTCCGGACCCAAAATCCAGAAGTAACTCTACTCCAGTATGTGGATTACCTCCTCTTGGCTGCTCCTACAAAGGAAATCTGTATACAAGGTACCAGGCATCTACTCCAGGCACTGGGTGAAAAAGAATACCGGGCATCCGCCAAGAAGGCACAGCTCTGTCAGACCAATGTAACATATCTGGGGTATATCCTGAGTGAAGGGAAAAGGTGGCTCACCCCTGGGCGCATAAAGACAGTGGCTCGCCTTCCACCACCACGAAATCCCAGGAAGGTACGTAAATTCTTGGGAACTGCTGGGTTCTGTCGCTTGTGGATACCCGGTTTTGCTGAACTGGCCGCCCCCCTTTATGCACTCACCAAGGAGAGCACCCCTTTCACCTGGCAGACAGAGCATCAATTGGCTTTTGAGGCACTAAAACAAGCACTCTTGTCTGCCCCGGCCCTTGGGTTACCGGACACCTCAAAGCCCTTTACCCTCTTCCTGGACGAGAGGCAAGGGATTGCCAAA------------------------GGGGTCTTAACCCAAAAATTAGGGCCTTGGAAAAGACCGGTAGCATACCTGTCTAAAAAGCTGGACCCTGTGGCGGCCGGCTGGCCCCC---GTGTCTTCGTATCATGGCAGCCACCGCTATGCTGGTCAAGGACTCTGCTAAGTTAACCCTTGGGCAGCCACTGACTGTTATTACCCCACATGCTCTAAAGGCCATAGTGCGGCAGCCCCCGAACCGGTGGATAACCAACGCATGCCTAACCCACTACCAGGCCCTCCTACTGGACACGGACCGCGTCCAGTTTGGCCCTCCGGTCACCCTAAACTCTGCTACGCTGCTGCCGGTACCAGAAGACCAACCAAGCCCACACGATTGTCGGCAAGTACTGGCTGAGACCCATGGAACACGGGAAGACCTTAAAAACCAAGAACTCCCAGACGCGGATCACACCTGGTACACAGACGGCAGCAGTTACCTTGACTCAGGTACCCAGAGGGCGGGAGCGGCGGTAGTAGATGGCCACAACACCATTTGAGCACAATCACTACCTCCTGGCACGTCTGCACAGAAGGCTGAGTTAATAGCACTAACCAAGGCCCTAGAGCTGTCCAAGGGAAAGAAAGCTAACATTTATACTGATAGCCGGTATGCCTTTGCAACGGCTCATACTCA--GAAGTATCTATGAAAGAAGAGGTCTCCTAACCTCAGAAGGAAAGGAAATCAAGAACAAAGTTAAAATAATTGCCTTATTAAAAGCCCTTTTTCTTCCTCAAGAAGTGGCTATAATTCACTGCCCCGGGCATCAAAAAGGACAAGATCCAGTCGCAGTAGAAA----ACAGGCCGACCAAGTGGCCAGGCAAGCCGCCATGGCGGAAGTACTAACCCTAGCCACAGAACCTAACGAAACCAGCCACATAACTATTAAACATACTTATACCCCGGGAGACCAGGAAAAAGCAAAAGCCATAGGGGCTATAGAGAACAAAAACACTAAAAACTGGGAAAAAGGAGGAAAAATAGTCCTTCCTC---AAAAGGAGGCCCTGGCAATAATCCAGCAGATGCATGCCTGGACACACTTAAGTAGTCGAAAGCCAAAA---TTACTGATTAAAAAAACTGACTTTCTAATCCCAAAGGCAAGTACCCATGTAGAACAAGTGACATCTGCCTGTAAGGTCTGTCAGCAGGTAAACGCTGGGGCTACCCAAGTGCCAGAAGGGAAACGAACTCGTGGTAACCGCCCTGGAGTCTATTAGGAAATAGACTTCACTGAAGTAAAACCTCACTATGCTGGATATAAGTACTTACTAGTGTTTGTAAATACCTTTTCAGGATGGGTAGAAGCCTACCCCACCCGGCAAGAAACGGCACACATAGTAGCCAAGAAAATTTTAAAAGAAATCTTTCCTAAATTCGGACTTCCCAAGGTAATTGGGTCAAATAACGGGCCGGCCTTCGTTTCTCAGGTAAGTCAGGGGCTCGCCAGGATATTGGGGATTAATTAAAAATTACATTGTGCCTATAAACCCCAGAGCTCAAGACAGGTAAAAAAAATAAATAAAACAATAAAAAAGACCCTTACTAAATTAACCTTAAAGACTGGTTTAAAAAATTGAAAACGCCTCCTCTCCTTAGCTCTGTTAAGGGCCCAAAATACGCCTAACCGTTTTGGGCTCACTCCATATAAAATCCTCTACGGAGGACCTCCCCCTTTGTCAACCTTGCTTAACTCCTTCTCCCCCTCCAATCCTAAAACTAACCTACAAGCTCGGCTAAAAGAACTCCAAGCAGTACAGGCCCAAATCTGGGCCCCCTTGGCAGAACTGTACCAACCAGGACATCCACAGACCAGTCACCCCTTCCAGGTGGAAGACTCTGTCTACGTTAAACGGCACCGCACTCAAGGACTAGAGCCTCGGTGGAAAGGACCCT---ACATTGTTCTCCTGACCACGCCCACAGCCATAAAGGTTGACGGAATCTCCACTTGAATCCACGCATCCCACGCCAAGGCTACTCCAGAGACGCCCGGACCAACACCACCTGAGACATGGAGACTCCGACGCTCCGAGAACCCGCTCAAGATAAAACTCTCTCGTATCTAG
>Chr1-2041590-2045178_+strand_MacFas5
accctaggtgaagatagcgaATAGGGGTGTCAAGGCTCTGGAGcc------CCCCCCGAGCCCCGGCTAACTCTCTCTGTAGGGGGGCACCCCACCACCTTCTTGGTGGACACAGGGGCCCAACATTCAGTTTTGACAAAGGCAGACGGGCCCCTGTCTTCCCGCACATCCTGGGTCCAGGGGGCAACAGGGGGAAAATTGCACAAGTGGACTAACCACCGGACAGTTAATCTTGGACAAGGAATGGTAACACATTCCTTCTTGGTGGTACCTGAATGCCCCTACCCCCTCCTAGGGCGAGATCTTCTGACCAAGCTCGGAGCCCAAATCCACTTCTCCGAGACTGGGGCCCAAGTATTAGATCGGGACGGTCAGCCCATCCAAATTTTAACTGTGTCTCTGCAAGATGAGCATCGGCTTTTCGACGCTCTGGTCATCACTAGCCTCCCCGATGTTTGGTTGCAAGACTTT---CCCCAAGCTTGGGCGGAAACGGGAGGACTTGGGCTAGCTAAGTATCaagccccaatcataATTAATTTAAAGCCCACGGTGGTG-CTGTGTCTATCAAGCAATATCCCATGAGCCAAGAGGCTCATATAGGAATTCAGCAGCACATTAACAAATTTCTAAAACTCGGAGTGTTGCGACCTTGTCGCTCGCCCTGGAACACTCCTCTTCTGCCAGTAAAAAAGCCCGGTACTCAGAATTACAGGCCTGTCCAAGACTTGAGAGAAATTAACAAAAGAACCATGGACATCCATCCCACGGTCCCCAATCCTTACAACTTACTCAGCACCTTAAAACCAGGCTATAACTGGTATACAGTATTAAATTTAAAAGATGCTTTCTTCTGTCTACCTCTGGCCCCCCAAAGCCAAGAACTCTTTGCCTTTGAGTGGAAGGATCCTGAGAAAAGAATTTCAGGCCAATTAACCTGGATCTGGCTTCCCCAAGGATTCAAGAACTCTCCCACTCTCTTCGATGAGGCTCTTCATCGAGACCTGACCAACTTCCGGACCCAAAATCCAGAAGTAACTCTACTCCAGTATGTGGATAACCTCCTCTTGGCTGCTCCTACAAAGGAAATCTGTATACAAGGTACCAGGCATCTACTCCAGGCACTGGGTGAAAAAGAATACCGGGCATCCGCCAAGAAGGCACAGCTCTGTCAGACCAAGGTAACATATCTGGGGTATATCCTGAGTGAAGGGAAAAGGTGGCTCACCCCTGGGCGCATAAAGACAGTGGCTCGCCTTCCACCACCACGAAATCCCAGGAAGGTACGTAAATTCTTGGGAACTGCTGGGTTCTGTCGCTTGTGGATACCCGGTTTTGCTGAACTGGCCGCCCCCCTTTATGCACTCACCAAGGAGAGCACCCCTTTCACCTGGCAGACAGAGCATCAATTGGCTTTTGAGGCACTAAAACAAGCACTCTTGTCTGCCCCGGCCCTTGGGTTACCGGACACCTCAAAGCCCTTTACCCTCTTCCTGGACGAAAGGCAAGGAATTGCCAAA------------------------GGGGTGTTGACCCAAAAATTAGGGCCTTGGAAAAGACCGGTAGCATACCTGTCTAAGAAGCTAGACCCTGTGGCGGCCGGCTGGCCCCC---ATGTCTCCGTATCATGGCAGCCACCGCTATGCTGGTCAAGGACTCTGCTAAGTTAACCCTTGGGCAGCGACTGACTATTATTACCCCGCATGCTCTAGAGGCCATAGTGCGGCAGCCCCCGGACCGGTGGATAACCAACGCACGCCTAACCCACTACCAGGCCCTCCTACTGGACACGGACCGCGTCCAGTTTGGCCCTCCGGTCACCCTAAACCCTGCTACGCTGCTGCCGGTACCAGAAGACCAACCAAGCCCACACGATTGTCGGCAAGTACTGGCTGAGACCCATGGAACACGGGAAGACCTTAAAAACCAAGAACTCCCAGACGCGGATCACACCTGGTACACAGACGGCAGCAGTTACCTTGACTCAGGTACCCAGAGGGCGGGAGCGGCGGTAGTAGATGGCCACAACACCATTTGAGCACAATCACTACCTCCTGGCACGTCTGCACAGAAGGCTGAGTTAATAGCACTAACCAAGGCCCTAGAGCTGTCCAAGGGAAAGAAAGCTAACATTTATACTGATAGCCGGTATGCCTTTGCAACGGCTCATACTCATGGAAGTATCTATGAAAGAAGAGGTCTCCTAACCTCAGAAGGAAAGGAAATCAAGAACAAAGTTAAAATAATTGCCTTATTAAAAGCCCTTTTTCTTCCTCAAGAAGTGGCTATAATTCACTGCCCCGGGCATCAAAAAGGACAAGATCCAGTCGCAGTAAGAA----ACAGGCCGACCAAGTGGCCAGGCAAGCCGCCATGGCGGAAGTACTAACCCTAGCCACAGAACCTAACGAAACCAGCCACATAACTATTAAACATACTTATACCCCGGGAGACCAGGAAAAAGCAAAAGCCATAGGGGCTATAGAGAACAAAAACACTAAAAACTGGGAAAAAGGAGGAAAAATAGTCCTTCCCC---AAAAGGAGGCCCTGGCAATAATCCAGCAGATGCATGCCTGGACACGCTGAAGTAGTCGAAAGCTAAAA---TTACTGATTAAAAAAACTGACTTTCTAATCCCAAAGGCAAGTACCCTCGTAGAACAAGTGACATCTGCCTGTAAGGTCTGTCAGCAGGTAAACGCTGGGGCTACCCAAGTGCCAGAAGGGAAACGAACTCGTGGTAACCGCCCTGGAGTCTATTAGGAAATAGACTTCACTGAAGTAAAACCTCACTATGCTGGATATAAGTACTTACTAGTGTTTGTAAATACCTTTTCAGGATGGGTAGAAACCTACCCCACCCGGTAAGAAACGGCACACATAGTAGCCAAGAAAATTTTAAAAGAAATCTTTCCTAAATTCGGACTTCCCAAGGTAATTGGGTCAAATAACGGGCCGGCCTTCATTTCTCAGGTAAGTCAGGGGCTCGCCAGGATATTGGGGATTAATTAAAAATTACATTGTGCCTATAAACCCCAGAGCTCAAGACAGGTAAAAAAAATAAATAAAACAATAAAAAAGACCCTTACTAAATTAACCTTAAAGACTGGTTTAAAAAATTGAAAATGCCTCCTCTCCTTAGCTCTGTTAAGGGCCCAAAATACACCTAACCGTTTTGGGCTCACTCCATATAAAATCCTCTACGGAGGACCTCCCCCTTTGTCAACCTTGCTTAACTCCTTCTCCCCCTCCAATCCTAAAACTAACCTACAGGTTCGGCTAAAAGAACTTCAAGCAGTACAGGCCCAAATCTGGGCCCCCTTGGCAGAACTGTACCAACCAGGACATCCACAGACCAGTCACCCCTTCCAGGTGGAAGACTCTGTCTACGTTAAACGGCATCACACTCAAGGACTAGAGCCTCGGTGAAAAGGACCCT---ACATTGTTCTCCTAACCACGCCCACAGCCATAAAGGTTGACGGAATCTCCACTTGGATCCACGCATCCCACGCCAAGGCTGCTCCAGGGACGCCCGGACCAACACCACCTGAGACATGGAGACTCCAACGCTCCGAGAACCCGCTCAAGATAAGACTCTCTCGTATCTAG
>Chr2_120401188-120409090_-strand_rheMac8
ACCCTAGGTGAAGATAGCGAATAGGGGTGTCAAGGCTCTGGAGcc-------CCCCCGAGCCCCGGCTAACTCTCTCTGTAGGGGGGCACCCCACCACCTTCTTGGTGGACACAGGGGCCCAACATTCAGTTTTGACAAAGGCAGACGGGCCCCTGTCTTCCCGCACATCCTGGGTCCAGGGGGCAACAGGGGGAAAATTGCACAAGTGGACTAACCACCGGACAGTTAATCTTGGACAAGGAATGGTGACACATTCCTTCTTGGTGGTACCTGAATGCCCCTACCCCCTCCTAGGGCGAGATCTTCTGACCAAGCTCGGAGCCCAAATCCACTTCTCCGAGACTGGGGCCCAAGTATTAGATCGGGACGGTCAGCCCATCCAAATTTTAACTGTGTCTCTGCAAGATGAGCATCGGCTTTTCGACGCTCCGGTCATCACTAGCCTCCCCGATGTTTGGTTGCAAGACTTT---CCCCAAGCTTGGGCGGAAACGGGAGGACTCGGGCTAGCTAAGTATCAAGCCCCAATCATAATTGATTTAAAGCCCACGGCGGTGCCCGTGTCTATCAAGCAATATCCCATGAGCCGAGAGGCTCATATAGGAATTCGGCAGCACATTAACAAATTTCTAGAACTCGGAGTGTTGCGACCTTGTCGCTCACCCTGGAACACTCCTCTTCTGCCAGTAAAAAAGCCTGGTACTCAGGATTACAGGCCTGTCCAAGACTTGAGAGAAATTAACAAAAGAACCATGGACATCCATCCCACGGTCCCCAATCCTTACAACTTACTCAGCACCTTAAAACCAGGCTATAACTGGTATACAGTATTAGATTTAAAAGATGCTTTCTTCTGTTTACCTCTGGCCCCCCAAAGCCAAGAACTCTTTGCCTTTGAGTGGAAGGATCCTGAGAAAGGAATTTCGGGCCAATTGACCTGGACCCGGCTTCCCCAAGGATTCAAGAACTCTCCCACTCTCTTCGATGAGGCTCTTCATCGAGACCTGACCGACTTCCGGACCCAAAATCCAGAAGTGACTCTACTCCAGTATGTGGATGACCTCCTCTTGGCTGCTCCTACAAAGGAAATCTGTATACAAGGTACCAGGCATCTACTCCAGGCACTGGGTGAAAAAGGATACCGGGCATCCGCCAAGAAGGCACAGCTCTGTCAGACCAAGGTAACATATCTGGGGTATATCCTGAGTGAAGGGAAAAGGTGGCTCACCCCTGGGCGCATAAAGACAGTGGCTCACCTTCCACCACCACGAAATCCCAGGGAGGTACGTGAATTCTTGGGAACTGCTAGGTTCTGTCGCTTGTGGATACCCGGTTTTGCTGAACTGGCCGCCCCGCTTTATGCACTCACCAAGGAGAGCACCCCTTTCACCTGGCAGACAGAGCATCAATTGGCTTTTAAGGCACTAAAACAAGCACTCTTGTCTGCCCCGGCCCTTGGGTTACCGGACACCTCAAAGCCCTTTACCCTCTTCCTGGACGAGAGGCAAGGGATTACCAAA------------------------GGGGTCTTGACCCAAAAATTAAGGCCTTGGAAAAGACCGGTAGCATACCTGTCTAAAAAGCTGGACCCTGTGGCAGCCGGCTGGCCCCC---GTGTCTTCGTATCATGGCAGCCACCACTATGCTGGTCAAGGACTCTGCTAAGTTAACCCTTGGGAGGCCACTGACTGTTATTACCCCACATGCTCTAGAGGCCATAGTGCGGCAGCCCCCGGACCGGTGGATAACCAACGCACGCCTAACCCACTACCAGGCCCTCCTACTGGACATGGACCGCGTCCAGTTTGGCCCTCCGGTCACCCTAAACCCTGCTACGCTGCTGCCGGTACCAGAAGACCAACCAAGCCCACACGATTGTCGGCAAGTACTGGCTGAGACCCATGGAACACGGGAAGACCTTAAAGACCAAGAACTCCCAGATGCGGATCACACCTGGTACACAGACGGCAGCAGTTACCTTGACTCAGGTACCCGGAGGGCGGGAGCGGCGGTAGTAGATGGCCACAACACCATTTGGGCACAATCACTACCTCCTGGCACGTCTGCACAGAAGGCTGAGTTAATAGCACTAACCAAGGCCCTAGAGCTGTCCAAGGGAAAGAAAGCTAACATTTATACTGATAGCCGGTATGCCTTTGCAACGGCTCATACTCATGGAAGTATCTATGAAAGAAAAGATCTCCTAACCTCAGAAGGAAAGGAAATCAAGAACAAAGTTGAAATAATTGCCTTATTAAAAGCCCTTTTTCTTCCTCAAGAAGTGGCTATAATTCACTGCCCCGGGCATCAAAAAGGACAAGATCCAGTCGCAGTAGGAAACAGACAGGCCGACCAGGTGGCCAGGCAAGCCGCCATGGCGGAAGTACTAACCCTAGCCACAGAACCTGACGAAATCAGCCACATAACTATTAAACATACTTATACCCCGGGAGACCAGGAAGAAGCAAAAGCCATAGGGGCTATAGAGAACAAAGACACTAAAAACTGGGAAAAAGGAGGAAAAATAGTCCTTCCCC---AAAAGGAGGCCCTGGCAATGATCCAGCAGATGCATGCCTGGACACACTTGAGAAGTCGAAAGCTAAAA---TTACTGATTGAAAAAACTGACTTTCTAATCCCAAAGGCAAGTACCCTCGTAGAACAAGTGACATCTGCCTGTAAGGTCTGTCAGCAGGTAAACGCTGGGGCTACCCGAGTGCCAGAAAGGAAACGAACTCGTGGTAACCGCCCTGGAGCCTATTGGGAAATAGACTTCACTAACGTAAAACCTCACTATGCTGGATATAAGTACTTACTAGTGTTTGTAGATACCTTTTCACGATGGGTAGAAGCCTACCCCACCCGGCAAGAAACAGCACACATAGTAGCCAAGAAAATTTTGGAA-AAATCTTTCCTAGATTCGGACTTCCCAAGGTAATTAGGTCAGATAACGGGCCGGCCTCCGTTTCTCAGGTAAGTCAGGGGCTCGCCAGGATATTAGAGATTAATTGGAAATTACATTGTGCCTATAGACCCCAGAGCTCAGGACAGGTAGAAAGAATGAATAGAACAATAAAAGAGACCCTTACTAAATTGACCTTAGAGACTGGTTTAAAAGATTGGAGACGCCTCCTCTCCTTAGCTCTGTTAAGGGCCCGAAATACACCTAACCGTTTTAGGCTCACTCCATATGAAATCCTCTACGGAGGACCTCCCCCTTTGTCAACCTTGCTTGACTCCTTCTCCCCCTCCGATCCTAAAACTGACCTACAGGCTCGGCTAAAAGGACTCCAAGCAGTACAGGCCCAAATCTGGGCCCCCTTGGCAGAACTGTACCAACCAGGACATCCACAGACCAGTCACCCCTTCCAGGTGGGAGACTCTGTCTACGTTAGACGGCACCGCACTCAAGGACTAGAGCCTCGATGGAAAGGACCCT---ACATTGTTCTCCTGACCACGCCCACAGCCATAAAGGTTGACGGAATCTCCACTTGGATCCACGCATCCCACGCCAAGGTCGCTCCAGGGACGCCCGGACCAACACCACCTGAGACATGGAGACTCCGACGCTCCGAGGACCCGCTCAAGATAAGACTCTCTCGTATCTAG
>Chr2_113658205-113661996_-strand_rheMac2
ACCCTAGGTGAAGATAGCGAatagaggtgtcaaggctctggagcc------cgccccgagccccggctaactctctctgtaggggggcaccccaccaccttcttggtggacacaggggcccaacattcagttttgacaaaggcagacaggcccctgtcttcccgcacatcctgggtccagggggcaacagggggaaaattgcacaagtggactaaccactggacagttaatcttgcacgaggaATGGTGACACATTCCTTCTTGGTGGTACCTGAATGCCCCTACCCCCTCCTAGGGCGAGATCTTCTGACCAAGCTCGGAACCCAAATCCACTTCTCCGAGACTGGGGCCCAAGTATTAGATCGGGACGGTAAGCCCATCCAAATTTTAACTGTGTCTCTGCAAGATGAGCATCGGCTTTTCGATGCTCCGGTCATCACTAGCCTCCCCGATGTTTGGTTGCAAGACTTTC--CCCCAAGCTTGGGCGGAAACGGGAAGACTCGGGCTAGCTAAGTATCAAGCCCCAATCATAATTGATTTAAAGCCCATGGCAGTGCCCGTGTCTATCAAGCAATATCCCATGAGCCGAGAGGCTCATATAGGAATTCGGCAGCACATTAACAAATTTCTAGAACTCGGAGTGTTGCGACCTTGTCGCTCGCCCTGGAACACTCCTCTTCTGCCAGTAAAAAAGCCCGGTACTCAGGATTACAGGCCTGTCCAAGACTTGAGAAAAATTAACAAAAGAACCATGGACATCCATCCCACGGTCCCCAATCCTTACAACTTACTCAGCACCTTAAAACCAGGCTATAACTGGTATACAGTATTAGATTTAAAAGATGCTTTCTTCTGTCTACCTCTGGCCCCCCAAAGCCAAGAACTCTTTGCCTTTGAGTGGAAGGATCCTGAGAAAGGAATTTCAGGCCAATTGACCTGGACCCGGCTTCCCCAAGGATTCAAGAACTCTCCCACTCTCTTCAATGAGGCTCTTCATCGAGACCTGACCGACTTCTGGACCCAAAATCCAGAAGTGACTCTACTCCAGTATGTGGATGACCTCCTCTTGGCTGCTCCTACAAAGGAAATCTGTATACAAGGTACCAGGTATCTACTCCAGGCACGGGGTGAAAAAGGATACCGGGCATCCGCCAAGAAGGCACAGCTCTGTCAGACCAAGGTAACATATCTGGGGTATATCCTGAGTGAAGGGAAAAGGTGGCTCACCCCTGGGCGCATAAAGACAGTGGCTCACCTTCCACCACCACGAAATCCCAGGGAGGTACGTGAATTCTTGGGAACTGCTAGGTTCTGTCGCTTGTGGATACCCGGTTTTGCTGAACTGGCCGCCCCGCTTTATGCACTCACCAAGGAGAGCACCCCTTTCACCTGGCAGACAGAGCATCAATTGGCTTTTAAGGCACTAAAACAAGCACTCTTGTCTGCCCCGGCCCTTGGGTTACCGGACACCTCAAAGCCCTTTACCCTCTTCCTGGACGAGAGGCAAGGGATTACCAAA------------------------GGGGTCTTGACCCAAAAATTAAGGCCTTGGAAAAGACCGGTAGCATACCTGTCTAAAAAGCTGGACCCTGTGGCAGCCGGCTGGCCCCC---GTGTCTTCGTATCATGGCAGCCACCACTATGCTGGTCAAGGACTCTGCTAAGTTAACCCTTGGGAGGCCACTGACTGTTATTACCCCACATGCTCTAGAGGCCATAGTGCGGCAGCCCCCGGACCGGTGGATAACCAACGCACGCCTAACCCACTACCAGGCCCTCCTACTGGACATGGACCGCGTCCAGTTTGGCCCTCCGGTCACCCTAAACCCTGCTACGCTGCTGCCGGTACCAGAAGACCAACCAAGCCCACACGATTGTCGGCAAGTACTGGCTGAGACCCATGGAACACGGGAAGACCTTAAAGACCAAGAACTCCCAGATGCGGATCACACCTGGTACACAGACGGCAGCAGTTACCTTGACTCAGGTACCCGGAGGGCGGGAGTGGCGGTAGTAGATGGCCAGAACACCATTTAGGCACAATCACTACCTCCTGGCACGTCTGCACAGAAGGCTGAGTTAATAGCACTAACCAAGGCCCTAGAGCTGTCCAAGGGAAAGAAAGCTAACATTTATACTGATAGCCGGTATGCCTTTGCAACGGCTCATACTCATGGAAGTATCTATGAAAGAAAAGATCTCCTAACCTCAGAAGGAAAGGAAATCAAGAACAAAGTTGAAATAATTGCCTTATTAAAAGCCCTTTTTCTTCCTCAAGAAGTGGCTATAATTCACTGCCCCGGGCATCAAAAAGGACAAGATCCAGTCGCAGTAGGAAACAGACAGGCCGACCAGGTGGCCAGGCAAGCCGCCATGGCGGAAGTACTAACCCTAGCCACAGAACCTGACGAAATCAGCCACATAACTATTAAACATACTTATACCCCGGGAGACCAGGAAGAAGCAAAAGCCATAGGGGCTATAGAGAACAAAGACACTAAAAACTGGGAAAAAGGAGGAAAAATAGTCCTTCCCC---AAAAGGAGGCCCTGGCAATGATCCAGCAGATGCATGCCTGGACACACTTGAGAAGTCGAAAGCTAAAA---TTACTGATTGAAAAAACTGACTTTCTAATCCCAAAGGCAAGTACCCTCGTAGAACAAGTGACATCTGCCTGTAAGGTCTGTCAGCAGGTAAACGCTGGGGCTACCCGAGTGCCAGAAAGGAAACGAACTCGTGGTAACCGCCCTGGAGCCTATTGGGAAATAGACTTCACTAACGTAAAACCTCACTATGCTGGATATAAGTACTTACTAGTGTTTGTAGATACCTTTTCAGGATGGGTAGAAGCCTACCCCACCCGGCAAGAAACAGCACACATAGTAGCCAAGAAAATTTTGGAAAAAATCTTTCCTAGATTCGGACTTCCCAAGGTAATTAGGTCAGATAAC-----------------------------------------------------------------------------------------------------------------------------------------------------------------------------------------------------AGGAGCCCGAAATACACCTAACCGTTTTAGGCTCACTCCATATGAAATCCTCTACGGAGGACCTCCCCCTTTGTCAACCTTGCTTGACTCCTTCTCCCCCTCCGATCCTAAAACTGACCTACAGGCTCGGCTAAAAGGACTCCAAGCAGTACAGGCCCAAATCTGGGCCCCCTTGGCAGAACTGTACCAACCAGGACATCCACAGACCAGTCACCCCTTCCAGGTGGGAGACTCTGTCTACGTTAGACGGCACCGCACTCAAGGACTAGAGCCTCGGTGGAAAGGACCCT---ACATTGTTCTCCTGACCACGCCCACAGCCATAAAGTTTGACGGAATCTCCACTTGGATCCACGCATCCCACGCCAAGGCTGCTCCAGAGACGCCCGGACCAACACCACCTGAGACATGGAGACTCCGACGCTCCGAGGACCCGCTCAAGATAAGACTCTCTCGTATCTAG
>Chr2_77555438-77558553_+strand_MacFas5
accctaggtgaagatagcgaATAGAGGTGTCAAGGCTCTGGAGcc------CCCCCCGAGCCCCGGCTAACTCTCTCTGTAGGGGGGCACCCCACCACCTTCTTGGTGGACACAGGGGCCCAACATTCAGTTTTGACAAAGGCAGACAGGCCCCTGTCTTCCCGCACATCCTGGGTCCAGGGGGCAACAGGGGGAAAATTGCACAAGTGGACTAACCACCGGACAGTTAATCTTGGACGAGGAATGGTGACACATTCCTTCTTGGTGGTACCTGAATGCCCCTACCCCCTCCTAGGGCGAGATCTTCTGACCAAGCTCGGAGCCCAAATCCACTTCTCCGAGACTGGGGCCCAAGTATTAGATCGGGACGGTCAGCCCATCCAAATTTTAACTGTGTCTCTGCAAGATGAGCATCGGCTTCTCGATGCTCCGGTCATCACTAGCCTCCCCGATGTTTGGTTGCAAGACTTT---CCCCAAGCTTGGGCGGAAACGGGAAGACTCGGGCTAGCTAAGTATCaagccccaatcataATTGATTTAAAGCCCACGGCGGTGCCCGTGTCTATCAAGCAATATCCCATGAGCCGAGAGGCTCATATAGGAATTCGGCAGCACATTAACAAATTTCTAGAACTCGGAGTGTTGCGACCTTGTCGCTCGCCCTGGAACACTCCTCTTCTGCCAGTAAAAAAGCCCGGTACTCAGGATTACAGGCCTGTCCAAGACTTGAGAGAAATTAAGAAAGGAACCATGGACATCCATCCCACGGTCCCCAATCCTTACAACTTACTCAGCACCTTAAAACCAGGCTATAACTGGTATACAGTATTAGATTTAAAAGATGCTTTCTTCTGTCTACCTCTGGCCCCCCAAAGCCAAGAACTCTTTGCCTTTGAGTGGAAGGATCCTGAGAAAGGAATTTCAGGCCAATTGACCTGGACCCGGCTTCCCCAAGGATTCAAGAACTCTCCCACTCTCTTCGATGAGGCTCTTCATCGAGACCTGACCGACTTCCGGACCCAAAATCCAGACGTGACTCTACTCCAGTATGTGGATGACCTCCTCTTGGCTGCTCCTACAAAGGAAATCTGTATACAAGGTACCAGGCATCTACTCCAGGCACTGGGTGAAAAAGGATACCGGGCATCCGCCAAGAAGGCACAGCTCTGTCAGACCAAGGTAACATATCTGGGGTATATCCTGAGTGAAGGGAAAAGGTGGCTCACCCCTGGGCGCATAAAGACAGTGGCTCGCCTTCCACCACCACGAAATCCCAGGGAGGTACGTGAATTCTTGGGAACTGCTGGGTTCTGTCGCTTGTGGATACCCGGTTTTGCTGAACTGGCCGCCCCCCTTTATGCACTCACCAAGGAGAGCACCCCTTTCACCTGGCAGACAGAGCATCAATTGGCTTTTGAGGCACTAAAACAAGCACTCTTGTCTGCCCCGGCCCTTGGGTTACCGGACACCTCAAAGCCCTTTACCCTCTTCCTGGACGAGAGGCAAGGAATTGCCAAA------------------------GGGGTCTTGACCCAAAAATTAGGGCCTTGGAAAAGACCGGTAGCATACCTGTCTAAAAAGCTGGACCCTGTGGTGGCCGGCTGGCCCCC---GTGTCTTCGTATCATGGCAGCCACCGCTATGCTGGTCAAGGACTCTGCTAAGTTAACCCTTGGGCAGCCACTGACTGTTATTACCCCACATGCTCTAGAGGCCATAGTGCGGCAGCCCCCGGACCGGTGGATAACCAACGCACGCCTAACCCACTACCAGGCCCTCCTACTGGACACGGACCGCGTCCAGTTTGGCCCTCCGGTCACCCTAAACCCTGCTACGCTGCTGCCGGTACCAGAAGACCAACCAAGCCCACACGATTGTCGGCAAGTACTGGCTGAGACCCATGGAACACGGGAAGACCTTAAAGACCAAGAACTCCCAGACGCGGATCACACCTGGTACACAGACGGCAGCAGTTACCTTGACTCAGGTACCCGGAGGGCGGGAGCGGCGGTAGTAGATGGCCACAACACCATTTAGGCACAATCACTACCTCCTGGCACGTCTGCACAGAAGGCTGAGTTAATAGCACTAACCAAGGCCCTAGAGCTGTCCAAGGGAAAGAAAGCTAACATTTATACTGATAGCCGGTATGCCTTTGCAACGGCTCATACTCATGGAAGTATCTATGAAAGAAGAGGTCTCCTAACCTCAGAAGGAAAGGAAATCAAGAACAAAGTTGAAATAATTGCCTTATTAAAAGCCCTTTTTCTTCCTCAAGAAGTGGCTATAATTCACTGCCCCGGGCATCAAAAAGGACAAGATCCAGTCGCAGTAAGAAACAGACAGGCCGACCAAGTGGCCAGGCAAGCCGCCATGGCAGAAGTACTAACTCTAGCCACAGAACCTGACGAAACCAGCCACATAACTATTAAACATACTTATACCCCGGGAGACCAGGAAAAAGCAAAAGCCATAGGGGCTATAGAGAACAAAGACACTAAAAACTGGGAAAAAGGAGGAAAAATAGTCCTTCCCC---AAAAGGAGGCCCTGGCAATGATCCAGCAGATGCATGCCTGGACACACTTGAGTAATCGAAAGCTAAAA---TTACTGATTGAAAAAACTGACTTTCTAATCCCAAAGGCAAGTACCCTCGTAGAACAAGTGACATCTGCCTGTAAGGTCTGTCAGCAGGTAAACGCTGGGGCTACCCGAGTGCCAGAAAGGAAACGAACTCGTGGTAACCGCCCTGGAGTCTATTGGGAAATAGACTTCACTGAAGTAAAACCTCACTATGCTGGATATAAGTACTTACTAGTGTTTGTAGATACCTTTTCAGGATGGGTAGAAGCCTACCCCACCCGGCAAGAAACGGCACACATAGTAGCCAAGAAAATTTTGGAAGAAATCTTTCCTAGATTCGCACTTCCCAAGGTAATTGGGTCAGATAACGGGCCGGCCTTCGTTTCTCAGGTAAGTCAGGGGCTCGCCAGGATATTGGGGATTAATTGGAAATTACATTGTGCCTATAGACCCCAGAGCTCAGGACAGGTAGAAAGAATGAATAGAACAATAAAAGAGACCCTTACTAAATTGACCTTAGAGACTGGTTTAAAAGATTGGAGACGCCTCCTATCCTTAGCTCTGTTAA-----------------------------------------------------------------------------------------------------------------------------------------------------------------------------------------------------------------------------------------------------------------------------------------------------------------------------------------------------------------------------------------------------------------------------------------------------------------------------
>Chr3:28094296-28097893_-strand_rheMac8(_upstream_locus_on_chr3)
cccctaggtgaagatagcaaataggggtgtcaaggctctggagcc--ccccccccccgagccccggctaactctctctgtaggggggcaccccaccaccttcttcgtggacacaggggcccaacattcagttttgacaaaggcagacgggcccctgtcttcccgcacatcctgggtccagggggcaacagggggaaaattgcacaagtggactaaccaccggacagttaatcttggacgaggaATGGTGACACATTCCTTCTTGGTGGTACCTGAATGCCCGTACCCCCTCCTAGGGCGAGATCTTCTGACCAAGCTCGGAGTCCAAATCCATTTCTCCGAGACAGGGGCCCAGGTATTAAATCGGGACGGTCAGCCCATCCAAATCTTAACTGTGTCTCTGCAAGATGAGTATCGGCTTTTCAACGCTCCGGTCATCACTAGCCTCCCCGATGTTTGGTTGCAAGATTTT---CCCCAAGCTTGGGCGGAAACGGGAGGACTCGGGCTGGCTAAGTATCAAGCCCCAATCATAATTGATTTAAAGCCCACGGTGGGGCCCGTGTCTATCAAGCAATATCCCATGAGCCGAGAGGCTCATATAGGAATTCGGCAGCACATTAACAAATTTCTAGAACTCGGAGTGTTGCGACCTTGTCGCTCGCCCTGGAACACTCCTCTTCTGCCAGTAAAAAAGCCCGGTACTCAGGATTACAGGCCTGTCCAAGACTTGAGAGAAATTAACAAAAGAACCATGGACATCCATCCCACGGTCCCCAATCCTTACAACTTACTCAGCACCTTAAAACCAGGCTATAACTGGTATACGGTATTAGATTTAAAAGATGCTTTCTTCTGTTTACCTCTGGCCCCCCAAAGCCAAGAACTCTTTGCCTTTGAGTGGAAGGATCCTGAGAAAGGAATTTCGGGCCAATTGACCTGGACCCGGCTTCCCCAAGGATTCAAGAACTCTCCCACTCTCTTCGATGAGGCTCTTCATCGAGACCTGACTGACTTCCGGACCCAAAATCCAGAAGTGACTCTACTCCAGTATGTGGATGACTTCCTCTTGGCTGCTCCTACAAAAGCAACCTGTATACAAGGTACCAGGCATCTACTCCAGGCACTGGGTGAAAAAGGATACCGGGCATCCGCCAAGAAGGCACAGCTCTGTCAGACCAAGGTAACATATCTGGGGTATATCCTGAGTGAAGGGAAAAGGTGGCTCACCCCTGGGCGCATAGAGACAGTGGCTCGCCTTCCACCACCACGAAATCCCAGGGAGGTACGTGAATTCTTGGGAAATGCTGGGTTCTGTCGCTTGTAGATACCCGGTTTTGCTGAACTGGCCACCCCCCTTTATGCACTCACCAAGGAGAGCACCCCTTTCACCTGGCAGACAGAGCATCAATTGGCTTTTGAGGCACTAAAACAAGCACTCTTGTCTGCCCCGGCCCTTGGGTTACCGGACACCTCAAAGCCCTTTACCCTCTTCCTGGACGAGAGGCAAGGAATTGCCAAA------------------------GGGGTCTTGACCCAAAAATTAGGGCCTTGGAAAAGACCGGTAGTATACCTGTCTAAGAAGCTAGACCCTGTAGTGGCCGGCTGGCCCCC---GTGTCTCCGTATCATGGCAGCCACCGCTATGCTGGTCAAGGACTCTGCTAAGTTAACCCTTGGGCAGCGACTGACTGTTATTACCCCACATGCTCTAGAGGCCATAGTGCGGCAGCCTCCGGACCGGCGGATAACCAACGCACGCCTAACCCACTACCAGGCCCTCCTACTGGACACGGATCGCGTCCAGTTTGGCCCTCCGGTCACCCTAAACCCTGCTACGCTGCTGCCGGTA-CAGAAGACCAACCAAGCCCACACGATTGTCGGCAAGTACTGGCTGAGACCCATGGAACACGGGAAGACCTTAAAGACCAAGAACTCCCAGACGCGGATCACACTTGGTACACAGACGGCAGCAGTTACCTTGACTCAGGTACCCGGAGGGCGGGAGCGGCGGTAGTAGATGGCCACAACACCATTTGGGCACAATCACTACCTCCTGGCATGTCTGCACAGAAGGCTGAGTTAATAGCACTAACCAAGGCCCTAGAGCTGTCCAAGGGAAAGAAAGCTAACATTTATACTGATAGCCGGTATGCCTTTGCAACGGCTCATACTCATGAAAATATTTATGAAAGAAGAGGTCTCCTAACCTCAGAAGAAAAGGAAGCCAAGAACAAAGCTGAAATAATTGCCTTATTGAAAGCCCTTTTTCTTCCTCAAGAAGTGGCTATAATTCACTGCCCCGGGCATCAGAAAGGACAGGATCCAGTCGCAGTAGTAAACAGACAGGCCGACCAAGTGGCCAGGCAAGCCGCCATGGCAGAAGTACTGACCCTAGCCACAGAACCTGACGAAACCAGCCACATAACTATTGAACATACTTATACCCCAGAAGACCAGGAAGAAGCAAAAGCCATAAGGGCTATAGAAAACAAAGACACTAAAAACTGAGAAAAAGGAGGAAAAATAGTCCTTCCCCA--AAAAGGAGGCCCTGGCAATGATCCAGCAGATGCATGCCTGGACACACTTGAGTAATCGAAAGCTAAAA---TTACTGATTGAAAAAACTGACTTTCTAATCCCAAAGGCAAGTACCCTCGTAGAACAAGTGACATCTGCCTGTAAGGTCTGTCAGCAGGTAAACGCTGGGGCTACCCGAGTGCCAGAAAGGAAACGAACTCGTGGTAACCGCCCAGGAGTCTATTAGGAAATAGACTTCACTGAAGTAAAACCTCACTATGCTGGATATAAGTACTTACCGGTGTTTGTAGATACCTTTTCAGGATAGGTAGAAGCCTACCCCACCCGGCAAGAAACGGCACACATAGTAGCCAAGAAAATTCTGGAAGAAATCTTTCCTAGATTCGGACTTCCCAAGGTAATTGGGTCAGATAACGGGCCGGCCTTCGTTTCTCAGGTAAGTCAGGGGCTCGCCAGGATATTGGGGATTAATTGGAAATTACATTGTGTCTATAGACCCCAGAGCTCAGGACAGGTAGAAAGAATGAATAGAACAATAAAAGAGACCCTTACTAAATTGACCTTAGAGACTGGTTTAAAAGATTGGAGACGCCTCCTATCCTTAGCTCTGTTAAGGGCCCGAAATACGCCTAACCGTTTTAGGCTCACTCCATATGAAATCCTCTACGGAGGACCTCCCCCTTTGTCAACCTTGCTTAACTCCTTCTCCCCCTCCGATCCTAAGACTGACCTACAGGCCCGGCTAAAAGGACTCCAAGCAGTACAGGCCCAAATCTAGGCCCCCTTGGCAGAACTGTACCAACCAGGACATCCACAGACCAGTCACCCCTTCCAGGTGGGAGACTCTGTCTACGTTAGACGGCACCGCACTCAAGGACTAGAGCCTCGATGGAAAGGACCCT---ACATTGTTCTCCTGACCACGCCCACAGCCATAAAGGTTGACGGAATCTCCACTTGGATCCACGCATCCCACGCCAAGGTCGCTCCAGGGACGCCCAGACCAACACCACCTGAGACATGGAGACTCCGACGCTCCGAGGACCCGCTCAAGATAAGACTCTCTCGTATCTAG
>Chr3:27510456-27514333_-strand_rheMac2(_upstream_locus_on_chr3)
CCCCTAGGTGAAGATAGCAAATAGGGGTGTCAAGGCTTTGGAGCC--CCCCCCCCCCGAGCCCCGGCTAACTCTCTCTGTAGGGGGGCACCCCACCACCTTCTTCGTGGACACAGGGGCCCAACATTCAGTTTTGACAAAGGCAGACGGGCCCCTGTCTTCCCGCACATCCTGGGTCCAGGGGGCAACAGGGGGAAAATTGCACAAGTGGACTAACCACCGGACAGTTAATCTTGGACGAGGAATGGTGACACATTCCTTCTTGGTGGTACCTGAATGCCCGTACCCCCTCCTAGGGCGAGATCTTCTGACCAAGCTCGGAGTCCAAATCCATTTCTCCGAGACAGGGGCCCAGGTATTAAATCGGGACGGTCAGCCCATCCAAATCTTAACTGTGTCTCTGCAAGATGAGTATCGGCTTTTCAACGCTCCGGTCATCACTAGCCTCCCCGATGTTTGGTTGCAAGATTTT---CCCCAAGCTTGGGCGGAAACGGGAGGACTCGGGCTGGCTAAGTATCAAGCCCCAATCATAATTGATTTAAAGCCCACGGTGGGGCCCGTGTCTATCAAGCAATATCCCATGAGCCGAGAGGCTCATATAGGAATTCGGCAGCACATTAACAAATTTCTAGAACTCGGAGTGTTGCGACCTTGTCGCTCGCCCTGGAACACTCCTCTTCTGCCAGTAAAAAAGCCCGGTACTCAGGATTACAGGCCTGTCCAAGACTTGAGAGAAATTAACAAAAGAACCATGGACATCCATCCCACGGTCCCCAATCCTTACAACTTACTCAGCACCTTAAAACCAGGCTATAACTGGTATACAGTATTAGATTTAAAAGATGCTTTCTTCTGTTTACCTCTGGCCCCCCAAAGCCAAGAACTCTTTGCCTTTGAGTGGAAGGATCCTGAGAAAGGAATTTCGGGCCAATTGACCTGGACCCGGCTTCCCCAAGGATTCAAGAACTCTCCCACTCTCTTCGATGAGGCTCTTCATCGAGACCTGACTGACTTCCGGACCCAAAATCCAGAAGTGACTCTACTCCAGTATGTGGATGACCTCCTCTTGGCTGCTCCTACAAAGGAAACCTGTATACAAGGTACCTGGCATCTACTCCAGGCACTGGGTGAAAAAGGATACTGGGCATCCGCCAAGAAGGCACAGCTCTGTCAGACCAAGGTAACATATCTGGGGTATATCCTGAGTGAAGGGAAAAGGTGGCTCACCCCTGGGCGCATAGAGACAGTGGCTCGCCTTCCACCACCACAAAATCCCAGGGAGGTACGTGAATTCTTAGGAACTGCTAGGTTCTGTCGCTTGTAGATACCCGGTTTTGCTGAACTGGCCACCCCCCTTTATGCACTCACCAAGGAGAGCACCCCTTTCACCTGGCAGACAGAGCATCAATTGGCTTTTGAGGCACTAAAACAAGCACTCTTGNNNNNNNNNNNNNNNNNNNNNnnnnnnnnnnnnnnnnnnnnnNNNNNNNNNNNNNNNNNNNNNNNNNNNNNNNNNNNN------------------------NNNNNNNNNNNNNNNNNNNNNNNNNNNNNNNNNNNNNNNNNNNNNNNNNNNNNNNNNNNNNNNNNNNNNNNNNNNNNNNNNNNNNNNNNNNNNNNNNNNNNNNNNNNNNNNNNNNNNNNNNNNNNNNNNNNNNNNNNNNNNNNNNNNNNNNNNNNNNNNNNNNNNNNNNNNNNNNNNNNNNNNNNNNNNNNNNNNNNNNNNNNNNNNNNNNNNNNNNNNNNNNNNNNNNNNNNNNNNNNNNNNNNNNNNNNNNNNNNNNNNNNNNNNNNNNNNNNNNNNNNNNNNNNNNNNNNNNNNNNNNNNNNNNNNNNNNNNNNNNNNNNNNNNNNNNNNNNNNNNNNNNNNNNNNNNNNNNNNNNNNNNNNNNNNNNNNNNNNNNNNNNNNNNNNGGAAGACCTTAAAGACCAAGAACTCCCAGACGCGGATCACACTTGGTACACAGACGGCAGCAGTTACCTTGACTCAGGTACCCGGAGGGCGGGAGCGGCGGTAGTAGATGGCCACAACACCATTTGGGCACAATCACTACCTCCTGGCATGTCTGCACAGAAGGCTGAGTTAATAGCACTAACCAAGGCCCTAGAGCTGTCCAAGGGAAAGAAAGCTAACATTTATACTGATAGCCGGTATGCCTTTGCAACGGCTCATACTCATGAAAATATTTATGAAAGAAGAGGTCTCCTAACCTCAGAAGAAAAGGAAGCCAAGAACAAAGCTGAAATAATTGCCTTATTGAAAGCCCTTTTTCTTCCTCAAGAAGTGGCTATAATTCACTGCCCCGGGCATCAGAAAGGACAGGATCCAGTCGCAGTAGTAAACAGACAGGCCGACCAAGTGGCCAGGCAAGCCGCCATGGCAGAAGTACTGACCCTAGCCACAGAACCTGACGAAACCAGCCACATAACTATTGAACATACTTATACCCCAGAAGACCAGGAAGAAGCAAAAGCCATAAGGGCTATAGAAAACAAAGACACTAAAAACTGAGAAAAAGGAGGAAAAATAGTCCTTCCCCA--AAAAGGAGGCCCTGGCAATGATCCAGCAGATGCATGCCTGGACACACTTGAGTAATCGAAAGCTAAAA---TTACTGATTGAAAAAACTGACTTTCTAATCCCAAAGGCAAGTACCCTCGTAGAACAAGTGACATCTGCCTGTAAGGTCTGTCAGCAGGTAAACGCTGGGGCTACCCGAGTGCCAGAAAGGAAACGAACTCGTGGTAACCGCCCAGGAGTCTATTAGGAAATAGACTTCACTGAAGTAAAACCTCACTATGCTGGATATAAGTACTTACCGGTGTTTGTAGATACCTTTTCAGGATAGGTAGAAGCCTACCCCACCCGGCAAGAAATGGCACACATAGTAGCCAAGAAAATTCTGGAAGAAATCTTTCCTAGATTCGGACTTCCCAAGGTAATTGGGTCAGATAACGGGCCGGCCTTCGTTTCTCAGGTAAGTCAGGGGCTCGCCAGGATATTGGGGATTAATTGGAAATTACATTGTGTCTATAGACCCCAGAGCTCAGGACAGGTAGAAAGAATGAATAGAACAATAAAAGAGACCCTTACTAAATTGACCTTAGAGACTGGTTTAAAAGATTGGAGACGCCTCCTATCCTTAGCTCTGTTAAGGGCCCGAAATACGCCTAACCGTTTTAGGCTCACTCCATATGAAATCCTCTACGGAGGACCTCCCCCTTTGTCAACCTTGCTTAACTCCTTCTCCCCCACCAATCCTAAGACTGACCTACAGGCCCGGCTAAAAGGACTCCAAGCAGTACAGGCCCAAATCTAGGCCCCCTTGGCAGAACTGTACCAACCAGGACATCCACAGACCAGTCACCCCTTCCAGGTGGGAGACTCTGTCTACGTTAGACGGCACCGCACTCAAGGACTACAGCCTCGATGGAAAGGACCCT---ACATTGTTCTCCTGACCACGCCCACAGCCATAAAGGTTGACGGAATCTCCACTTGGATCCACGCATCCCACGCCAAGGTCGCTCCAGGGACGCCCAGACCAACACCACCTGAGACATGGAGACTCCGACGCTCCGAGGACCCGCTCAAGATAAGACTCTCTCGTATCTAG
>Chr3:27927842-27931439_-strand+macFas5(_upstream_locus_on_chr3)
accctaggtgaagatagcgaATAGGGGTGTCAAGGCTCTGGAGcc--CCCCCCCCCCGAGCCCCGGCTAACTCTCTCTGTAGGGGGGCAACCCACCACCTTCTTGGTGGACACAGGGGCCCAACATTCAGTTTTGACAAAGGCAGACGGGCCCCTGTCTTCCCGCACATCCTGGGTCCAGGGGGCAACAGGGGGAAAATTGCACAAGTGGACTAACCACCGGACAGTTAACCTTGGACAAGGAATGGTGACACATTCCTTCTTGGTGGTACCTGAATGCCCCTACCCCCTCCTAGGGCGAGATCTTCTGACCAAGCTCGGAGCCCAAATCCATTTCTCCGAGACAGGGGCCCAGGTATTAAATCGGGACGGTCAGCCCATCCAAATCTTAACTGTGTCTCTGCAAGATGAGCATCGGCTTTTCGACGCTCCGGTTATCACTAGCCTCCCTGATATTTGGTTGCAAGATTTT---CCCCAAGCTTGGGCGGAAACGGGAGGACTCGGGCTAGCTAAGTATCAagccccaatcataATTGATTTAAAGCCCACGGCGGTGCCCGTGTCTATCAAGCAATATCCCATGAGCCGAGAGGCTCATATAGGAATTCGGCAGCACATTAACAAATTTCTAGAACTCGGAGTGTTGCGACCTTGTCGCTCGCCCTGGAACACTCCTCTTCTGCCAGTAAAAAAGCCCGGTACTCAGGATTACAGGCCTGTCCAAGACTTGAGAGAAATTAACAAAAGAACCATGGACATCCATCCCACGGTCCCCAATCCTTACAACTTACTCAGCACCTTAAAACCAGGCTATAACTGGTATACAGTATTAGATTTAAAAGATGCTTTCTTCTGTTTACCTCTGGCCCCCCAAAGCCAAGAACTCTTTGCCTTTGAGTGGAAGGATCCTGAGAAAGGAATTTCAGGCCAATTGACCTGGACCCGGCTTCCCCAAGGATTCAAGAACTCTCCCACTCTCTTCGATGAGGCTCTTCATCGAGACCTGACTGACTTCCGGACCCAAAATCCAGAAGTGACTCTACTCCAGTATGTGGATGACCTCCTCTTGGCTGCTCCTACAAAAGAAACCTGTATACAAGGTACCAGGCATCTACTCCAGGCACTGGGTGAAAAAGGATACCGGGCATCCGCCAAGAAGGCACAGCTCTGTCAGACCAAGGTAACATATCTGGGGTATATCCTGAGTGAAGGGAAAAGGTGGCTCACCCCTGGGCGCATAGAGACAGTGGCTCGCCTTCCACCACCACGAAATCCCAGGGAGGTACGTGAATTCTTGGGAACTGCTGGGTTCTGTCGCTTGTAGATACCCGGTTTTGCTGAACTGGCCACCCCCCTTTATGCACTCACCAAGGAGAGCACCCCTTTCACCTGGCAGACAGAGCATCAATTGGCTTTTGAGGCACTAAAACAAGCACTCTTGTCTGCCCCGGCCCTTGGGTTACCGGACACCTCAAAGCCCTTTACCCTCTTCCTGGACGAGAGGCAAGGAATTGCCAAA------------------------GGGGTCTTGACCCAAAAATTAGGGCCTTGGAAAAGACCGGTAGCATACCTGTCTAAGAAGCTAGACCCTGTAGCGGCTGGCTGGCCCCC---GTGTCTCCGTATCATGGCAGCCACCGCTATGCTGGTCAAGGACTCTGCTAAGTTAACCCTTGGGCAGCGACTGACTATTATTACCCCACATGCTCTAGAGGCCATAGTGCGGCAGCCCCCGGACCGGTGGATAACCAACGCACGCCTAACCCACTACCAGGCCCTCCTACTGGACACGGACCCCGTCCAGTTTGGCCCTCCGGTCACCCTAAACCCTGCTACGCTGCTGCCGGTACCAGAAGACCAACCAAGCCCACACGATTGTCGGCAAGTACTGGCTGAGACCCATGGAACACGGGAAGACCTTAAAGACCAAGAACTCCCAGACGCGGATCACACTTGGTACACAGACGGCAGCAGTTACCTTGACTCAGGTACCCGGAGGGCGGGAGCGGCGGTAGTAGATGGCCACAACACCATTTGGGCACAATCACTACCTCCTGGCATGTCTGCACAGAAGGCTGAGTTAATAGCACTAACCAAGGCCCTAGAGCTGTCCAAGGGAAAGAAAGCTAACATTTATACTGATAGCCGGTATGCCTTTGCAACGGCTCATACTCATGGAAGTATTTATGAAAGAAGAGGTCTCCTAACCTCAGAAGGAAAGGAAATCAAGAACAAAGCTGAAATAATTGCCTTATTGAAAGCCCTTTTTCTTCCTCAAGAAGTGGCTATAATTCACTGCCCCGGGCATCAGAAAGGACAGGATCCAGTCGCAGTAGGAAACAGACAGGCTAACCAAGTGGCCAGGCAAGCCGCCATGGCAGAAGTACTGACCCTAGCCACAGAACCTGACGAAACCAGCCACATAACTATTGAACATACTTATACCCCAGAAGACCAGGAAGAAGCAAAAGCCATAAAGGCTATAGAAAACAAAGACACTAAAAACTAGGAAAAAGGAGGAAAAATAGTCCTTCCCC---AAAAGGAGGCCCTGGCAATGATCCAGCAGATGCATGCCTGGACACACTTGAGTAATCGAAAGCTAAAA---TTACTGATTGAAAAAACTGACTTTCTAATCCCAAAGGCAAGTACCCTCGTAGAACAAGTGACATCTGCCTGTAAGGTCTGTCAGCAGGTAAACGCTGGGGCTACCCGAGTGCCAGAAAGGAAACGAACTCGTGGTAACCGCCCAGGAGTCTATTAGGAAATAGACTTCACTGAAGTAAAACCTCACTATGCTGGATATAAGTACTTACTGGTGTTTGTAGATACCTTTTCAGGATAGGTAGAAGCCTACCCCACCCGGCAAGAAACGGCACACATAGTAGCCAAGAAAATTCTGGAAGAAATCTTTCCTAGATTCGGACTTCCCAAGGTAATTGGGTCAGATAACGGGCCGGCCTTCGTTTCTCAGGTAAGTCAGGGGCTCGCCAGGATATTGGGGATTAATTGGAAATTACATTGTGCCTATAGACCCCAGAGCTCAGGACAGGTAGAAAGAATGAATAGAACAATAAAAGAGACCCTTACTAAATTGACCTTAGAGACTGGTTTAAAAGATTGGAGACGCCTCCTATCCTTAGCTCTGTTAAGGGCCCGAAATACGCCTAACCGTTTTAGGCTCACTCCATATGAAATCCTCTACGGAGGACCTCCCCCTTTGTCAACCTTGCTTAACTCCTTCTCCCCCTCCGATCCTAAGACTGACCTACAGGCCCGGCTAAAAGGACTCCAAGCAGTACAGGCCCAAATCGAGGCCCCCTTGGCAGAACTGTACCAACCAGGACATCCACAGACCAGTCACCCCTTCCAGGTGGGAGACTCTGTCTACGTTAGACGGCACCGCACTCAAGGACTAGAGCCTCGATGGAAAGGACCCT---ACATTGTTCTCCTGACCACGCCCACAGCCATAAAGGTTGACGGAATCTCCACTTGGATCCACGCATCCCACGCCAAGGTCGCTCCAGGGACGCCCAGACCAACACCACCTGAGACATGGAGACTCCGACGCTCCGAGGACCCGCTCAAGATAAGACTCTCTCGTATCTAG
>chr3:28109118-28113376_+strand_rheMac8(_downsteam_locus_on_chr3)
ACCCTAGGTGAAGATAGCGAATAGGGGTGTCAAGGCTCTGGAGCC------CTCCCCGAGCCCTGGCTAACTCTCTCTGTAGGGGGGCAACCCACCACCTTCTTGGTGGACACAGGCGCCCAACATTCAGTTTTGACGAAGGCAGACGGGCCCCTGTCTTCCCGCACATCCTGGGTCCAGGGGGCAACAGGGGGAAAATTGCACAAGTGGACTAACCACCGGACAGTTAATCTTGGACAAGGAATGGTGACACATTCCTTCTTGGTGGTACCTGAATGCCCCTACCCCCTCCTAGGGCGAGATCTTCTGACCAAGCTCGGAGCCCAAATCCATTTCTCCGAGACAGGGGCCCAGGTATTAAATCGGGACGGTCAGCCCATCCAAATCTTAACTGTGTCTCTGCAAGATGAGCATCGGCTTTTCGACGCTCCGATCATCACTAGCCTCCCTGATGTTTGGTTGCGAGATTTT---CCCCAAGCTTGGGCGGAAACGGGAGGACTCGGGCTAGCTAAGTATCAAGCCCCAATCATAATTGATCTAAAGCCCACGGCGGTGCCCGTGTCTATCAAGCAATATCCCATGAGCCGAGAGGCTCATATAGGAATTCGGCAGCACATTAACAAATTTCTAGAACTCGGAGTGTTGCGACCTTGTCGCTCGCCCTGGAACACTCCTCTTCTGCCAGTAAAAAAGCCTGGTACTCAGGATTACAGGCCTGTCCAAGACTTGAGAGAAATCAACAAAAGAACCATGGACATCCATCCCACGGTCCCCAATCCTTACAACTTACTCAGCACCTTAAAACCAGGCTATGACTGGTATACAGTATTAGATTTAAAAGATGCTTTCTTCTGTTTACCTCTGGCCCCCCAAAGCCAAGAACTCTTTGCCTTTGAGTGGAAGGATCCTGAGAAAGGAATTTCGGGCCAATTGACCTGGACCCGGCTTCCCCAAGGATTCAAGAACTCTCCCACTCTCTTCGATGAGGCTCTTCATCGAGACCTGACCGACTTCCGGACCCAAAATCCAGACGTGACTCTACTCCAGTATGTGGATGACCTCCTCTTGGCTGCTCCTACAAAGGAAATCTGTATACAAGGTACCAGGCATCTACTCCAGGCACTGGGTGAAAAAGGATACCGGGCATCCGCCAAGAAGGCACAGCTCTGTCAGACCAAGGTAACATATCTGGGGTATATCCTGAGTGAAGGGAAAAGGTGGCTCACCCCTGGGCGCATAGAGACAGTGGCTCGCCTTCCACCACCACGAAATCCCAGGGAGGTACGTGAATTCTTGGGAACTGCTGGGTTCTGTCGCTTGTGGATACCCGGTTTTGNNNNNNNNNNNNNNNNNNNNNNNNNNNNNNNNNNNNNNNNNNNNNNNNNNNNNNNNNNNNNNNNNNNNNNNNNNNNNNNNNNNNNNNNNNNNNAAGCACTCTTGTCTGCCCCGGCCCTTGGGTTACCGGACACCTCAAAGCCCTTTACCCTCTTCCTGGACGAGAGGCAAGGAATTGCCAAA------------------------GGGGTCTTGACCCAAAAATTAGGGCTTTGGAAAAGACCGGTAGCATACCTGTCTAAGAAGCTAGACCCTGTGGCGGCCGGCTGGCCCCC--TGTGTCTCTGTATCATGACAGCCACCGCTATGCTGGTCAAGGACTCTGCTAAGTTAACCCTTGGGCAGCGACTGACTATTATTACCCCACATGCTCTAGAGGCCATAGTGCGGCAGCCCCCGGACCGGTGGATAACCAACGCATGCCTAACCCACTACCAGGCCCTCCTACTGGACACAGACCGCGTCCAGTTTGGCCCTCCGGTCACCCTAAACCCTGCTACGCTGCTGCCGGTACCAGAAGACCAACCAAGCCCACACGATTGTCGGCAAGTACTGGCTGAGACCCATGGAACACGGGAAGACCTTAAAGACCAAGAACTCCCAGACGCGGATCACACCTGGTACACAGACGGCAGCAGTTACCTTGACTCAGGTACCCGGAGGGCGGGAGCAGCGGTAGTAGATGGCCACAACACCATTTGGGCACAATCACTACCTCCTGGCACGTCTGCACAGAAGGCTGAGTTAATAGCACTAACCAAGGCCCTAGAGCTGTCCAAGGGAAAGAAAGCTAACATTTATACTGATAGCCGATATGCCTTTGCAACGGCTCATACTCATGGAAGTATCTATGAAAGAAGAGGTCTCCTAACCTCAGAAGGAAAGGAAATCAAGAACAAAGCTGAAATAATTGCCTTATTGAAAGCCCTTTTTCTTCCTCAAGAAGTGGCTATAATTCACTGCCCCGGGCATCAGAAAGGACAGGATCCAGTCGCAGTAGGAAATAGACAGGCTGACCAAGCGGCCAGGCAAGCCGCCATGGCGGAAGTACTGACCCTAGCCACAGAACCTGACGAAACCAGCCATATAACTATTGAACATACTTATACCCCAGAAGACCAGGAAAAAGCAAAAGCCATAGGGGCTATAGAAAACAAAGACACTAAAAACTGGGAAAAAGGAGGAAAAATAGTCCTTCCCC---AAAAGGAGGCCCTGGCAATGATCCAGCAGATGCATGCCTGGACACACTTGAGTAGTCGAAAGCTAAAA---TTACTGATTGAAAAAACTGACTTTCTAATCCCAAAGGCAAGTACCCTTGTAGAACAAGTGACATCTGCCTGTAAGGTCTGTCAGCAGGTAAACGCTGGGGCTACCCGAGTGCCAGAAGGGAAACGAACTCGTGGTAACCGCCCAGGAGTCTATTGGGAAATAGACCTCACT----------------ATGCTGGATATAAGTACTTACTGGTGTTTGTAGATACCTTTTCAGGATGGGTAGAAGCCTACCCCACCCGGCAAGAAACGGCACACATAGTAGCCAAGAAAATTTTGGAAGAAATCTTTCCTAGATTCGGACTTCCCAAGGTAATTGGGTCAGATAACGGGCCGGCCTTCGTTTCTCAGGTAAGTCAGGGGCTCGCCAGGATATTGGGGATTAATTGGAAATTACATTGTGCCTATAGACCCCAGAGCTCAGGACAGGTAGAAAGAATGAATAGAACAATAAAAGAGACCCTTACTAAATTGACCTTAGAGACTGGTTTAAAAGATTGGAGACGCCTCCTATCCTTAGCTCTGTTAAGGGCCCGAAATACGCCTAACCGTTTTGGGCTCACTCCATATGAAATCCTCTACGGAGGACCTCCCCCTTTGTCAACCTTGCTTAACTCCTTCTCCCCCTCCGATCCTAAGACTGACCTACAGGCCCGGCTAAAAGGACTCCAAGCAGTACAGGCCCAAATCTGGGCCCCCTTGGCAGAACTGTACCAACCAGGACATCCACAAACCAGTCACCCCTTCCAGGTGGGAGACTCTGTCTACGTTAGACGGCACCGCACTCAAGGACTAGAGCCTCGGTGGAAAGGACCCT---ACATTGTTCTCCTGACCACGCCCACAGCCATAAAGGTTGACGGAATCTCCACTTGGATCCACGCATCCCACGCCAAGGCTGCTCCAGGGACGCCCGGACCAACACCACCTGAGACATGGAGACTCCGACGCTCCGAGGACCCGCTCAAGATAAGACTCTCTCGTATCTAG
>Chr3_27525551-27529144_+strand_rheMac2(_downstream_locus_on_chr3)
accctaggtgaagatagcgaataggggtgtcaaggctctggagcc------ctccccgagccctggctaactctctctgtaggggggcaacccaccaccttcttggtggacacaggcgcccaacattcagttttgatgaaggcagacgggcccctgtcttcccgcacatcctgggtccagggggcaacagggggaaaattgcacaagtggactaaccaccggacagttaatcttggacaaggaATGGTGACACATTCCTTCTTGGTGGTACCTGAATGCCCCTACCCCCTCCTAGGGCGAGATCTTCTGACCAAGCTCGGAGCCCAAATCCATTTCTCCGAGACAGGGGCCCAGGTATTAAATCGGGACGGTCAGCCCATCCAAATCTTAACTGTGTCTCTGCAAGATGAGCATCGGCTTTTCGACGCTCCGATCATCACTAGCCTCCCTGATGTTTGGTTGCGAGATTTT---CCCCAAGCTTGGGCGGAAACGGGAGGACTCGGGCTAGCTAAGTATCAAGCCCCAATCATAATTGATCTAAAGCCCACGGCGGTGCCCGTGTCTATCAAGCAATATCCCATGAGCCGAGAGGCTCATATAGGAATTCGGCAGCACATTAACAAATTTCTAGAACTCGGAGTGTTGCGACCTTGTCGCTCGCCCTGGAACACTCCTCTTCTGCCAGTAAAAAAGCCTGGTACTCAGGATTACAGGCCTGTCCAAGACTTGAGAGAAATTAACAAAAGAACCATGGACATCCATCCCACGGTCCCCAATCCTTACAACTTACTCAGCACCTTAAAACCAGGCTATGACTGGTATACAGTATTAGATTTAAAAGATGCTTTCTTCTGTTTACCTCTGGCCCCCCAAAGCCAAGAACTCTTTGCCTTTGAGTGGAAGGATCCTGAGAAAGGAATTTCACGCCAATTGACCTGGACCCGGCTTCCCCAAGGATTCAAGAACTCTCCCACTCTCTTCGATGAGGCTCTTCATCGAGACCTGACCGACTTCCGGACCCAAAATCCAGAAGTGACCCTACTCCAGTATGTGGATGACTTCCTCTTGGCTGCTCCTACAAAAGCAACCTGTATACAAGGTACCAGGCATCTACTCCAGGCACTGGGTGAAAAAGGATACCGGGCATCCGCCAAGAAGGCACAGCTCTGTCAGACCAAGGTAACATATCTGGGGTATATCCTGAGTGAAGGGAAAAGGTGGCTCACCCCTGGGCGCATAGAGACAGTGGCTCGCCTTCCACCACCACGAAATCCCAGGGAGGTACGTGAATTCTTGGGAAATGCTGGGTTCTGTCGCTTGTAGATACCCGGTTTTGCTGAACTGGCCACCCCCCTTTATGCACTCACCAAGGAGAGCACCCCTTTCACCTGGCAGACAGAGCATCAATTGGCTTTTGAGGCACTAAAACAAGCACTCTTGTCTGCCCCGGCCCTTGGGTTACCGGACACCTCAAAGCCCTTTACCCTCTTCCTGGACGAGAGGCAAGGAATTGCCAAA------------------------GGGGTCTTGACCCAAAAATTAGGGCCTTGGAAAAGACCGGTAGTATACCTGTCTAAGAAGCTAGACCCTGTAGTGGCCGGCTGGCCCCC---GTGTCTCCGTATCATGGCAGCCACCGCTATGCTGGTCAAGGACTCTGCTAAGTTAACCCTTGGGCAGCGACTGACTGTTATTACCCCACATGCTCTAGAGGCCATAGTGCGGCAGCCTCCGGACCGGCGGATAACCAACGCACGCCTAACCCACTACCAGGCCCTCCTACTGGACACGGATCGCGTCCAGTTTGGCCCTCCGGTCACCCTAAACCCTGCTACGCTGCTGCCGGTACCAGAAGACCAACCAAGCCCACACGATTGTCGGCAAGTACTGGCTGAGACCCATGGAACACGAGAAGACCTTAAAGACCAAGAACTCCCAGACGCGGATCACACCTGGTACACAGACGGCAGCAGTTACCTTGACTCAGGTACCCGGAGGGCGGGAGCAGCGGTAGTAGATGGTCACAACACCATTTGGGCACAATCATTACCTCCTGGCACGTCTGCACAGAAGGCTGAGTTAATAGCACTAACCAAGGCCCTAGAGCTGTCCAAGGGAAAGAAAGCTAACATTTATACTGATAGCCGGTATGCCTTTGCAACGACTCATACTCATGGAAGTATCTATGAAAGAAGAGGTCTCCTAACCTCAGAAGGAAAGGAAATCAAGAACAAAGCTGAAATAATCGCCTTATTGAAAGCCCTTTTTCTTCCTCAAGAAGTGGCTATAATTCACTGCCCTGGGCATCAGCAAGGACAGGATCCAGTCGCAGTAGGAAATAGACAGGCTGACCAAGCGGCCAGGCAAGCCGCCATGGCGGAAGTACTGACCCTAGCCACAGAACCTGACGAAACCAGCCATATAACTATTGAACATACTTATACCCCAGAAGACCAGGAAAAAGCAAAAGCCATAGGGGCTATAGAAAACAAAGACACTAAAAACTGGGAAAAAGGAGGAAAAATAGTCCTTCCCC---AAAAGGAGGCCCTGGCAATGATCCAGCAGATGCATGCCTGGACACACTTGAGTAGTCGAAAGCTAAAA---TTACTGATTGAAAAAACTGACTTTCTAATCCCAAAGGCAAGTACCCTCGTAGAACAAGTGACATCTGCCTGTAAGGTCTGTCAGCAGGTAAACGCTGGGGCTACCCGAGTGCCAGAAGGGAAACGAACTCGTGGTAACCGCCCAGGAGTCTATTGGGAAATAGACTTCACTGAAGTAAAACCTCACTATGCTGGATATAAGTACTTACCGGTGTTTGTAGATACCTTTTCAGGATGGGTAGAAGCCTACCCCACCCAGCAAGAAACGGCACACATAGTAGCCAAGAAAATTTTGGAAGAAATCTTTCCTAGATTCGGACTTCCCAAGGTAATTGGGTCAGATAACGGGCCAGCCTTCGTTTCTCAGGTAAGTCAGGGGCTCGCCAGGATATTGGGGATTAATTGGAAATTACATTGTGCCTATAGACCCCAGAGCTCAGGACAGGTAGAAAGAATGAATAGAACAATAAAAGAGACCCTTACTAAATTGACCTTAGAGACTGGTTTAAAAGATTGGAGACACCTCCTATCCTTAGCTCTGTTAAGGGCCCGAAATACGCCTAACCGTTTTGGGCTCACTCCATATGAAATCCTCTACGGAGGACCTCCCCCTTTGTCAACCTTGCTTAACTCCTTCTCCCCCTCCGATCCTAAGACTGACCTACAGGCCCGGCTAAAAGGACTCCAAGCAGTACAGGCCCAAATCTGGGCCCCCTTGGCAGAACTGTACCAACCAGGACATCCACAAACCAGTCACCCCTTCCAGGTGGGAGACTCTGTCTACGTTAGACGGCACCGCACTCAAGGACTAGAGCCTCGGTGGAAAGGACTCT---ACATTGTTCTCCTGACCACGCCCACAGCCATAAAGGTTGACGGAATCTCCACTTGGATCCACGCATCCCACGCCAAGGCTGCTCCAGGGACGCCCGGACCAACACCACCTGAGACATGGAGACTCCGACGCTCCGAGGACCCGCTCAAGATAAGACTCTCTCGTATCTAG
>Chr3:27943194-27946809_+strand_macFas5(_downstream_locus_on_chr3)
ACCCTAGGTGAAGATAGCGAATAGGGGTGTCAAGGCTCTGGAGCC------CCCCCCGAGCCCCGGCTAACTCTCTCTGTAGGGGGGCAACCCACCACCTTCTTGGTGGACACAGGCGCCCAACATTCAGTTTTGACAAAGGCAGACGGGCCCCTGTCTTCCCGCACATCCTGGGTCCAGGGGGCAACAGGGGGAAAATTGCACAAGTGGACTAACCACCGGACAGTTAATCTTGGACAAGGAATGGTGACACATTCCTTCTTGGTGGTACCTGAATGCCCCTACCCCCTCCTAGGGCGAGATCTTCTGACCAAGCTCGGAGCCCAAATCCATTTCTCCGAGACAGGGGCCCAGGTATTAAATCGGGACGGTCAGCCCATCCAAATCTTAACTGTGTCTCTGCAAGATGAGCATCGGCTTTTCGACGCTCCGGTCATCACTAGCCTCCCCGATGTTTGGTTGCAAGACTTT---CCCCAAGCTTGGGCGGAAACGGGAGGACTCGGGCTAGCTAAGTATCAAGCCCCAATCATAATTGATCTAAAGCCCACGGCGGTGCCCGTGTCTATCAAGCAATATCCCATGAGCCGAGAGGCTCATATAGGAATTCGGCAGCACATTAACAAATTTCTAGAACTCGGAGTGTTGCGACCTTGTCGCTCGCCCTGGAACACTCCTCTTCTGCCAGTAAAAAAGCCTGGTACTCAGGATTACAGGCCTGTCCAAGACTTGAGAGAAATCAACAAAAGAACCACGGACATCCATCCCACGGTCCCTAATCCTTACAACTTACTCAGCACCTTAAAACCAGGCTATGACTGGTATACAGTATTAGATTTAAAAGATGCTTTCTTCTGTTTACCTCTGGCCCCCCAAAGCCAAGAACTCTTTGCCTTTGAGTGGAAGGATCCTGAGAAAGGAATTTCGGGCCAATTGACCTGGACCCGGCTTCCCCAAGGATTCAAGAACTCTCCCACTCTCTTCGATGAGGCTCTTCATCGAGACCTGACCGACTTCCGGACCCAAAATCCAGACGTGACTCTACTCCAGTATGTGGATGACCTCCTCTTGGCTGCTCCTACAAAGGAAATCTGTATACAAGGTACCAGGCATCTACTCCAGGCACTGGGTGAAAAAGGATACCGGGCATCCGCCAAGAAGGCACAGCTCTGTCAGACCAAGGTAACATATCTGGGGTATATCCTGAGTGAAGGGAAAAGGTGGCTCACCCCTGGGCGCATAGAGACAGTGGCTCGCCTTCCACCACCACGAAATCCCAGGGAGGTACGTGAATTCTTGGGAACTGCTGGGTTCTGTCGCTTGTGGATACCCGGTTTTGCTGAACTGGCCACCCCCCTTTATGCACTCACCAAGGAGAGCACCCCTTTCACCTGGCAGACAGAGCATCAATTGGCTTTTGAGGCACTAAAACAAGCACTCTTGTCTGCCCCGGCCCTTGGGTTACCGGACACCTCAAAGCCCTTTACCCTCTTCCTGGACGAGAGGCAAGGAATTGCCAAA--CGAGAGGCAAGGAATTGCCAAAGGGGTCTTGACCCAAAAATTAGGGCCTTGGAAAAGACCGGTAGCATACCTGTCTAAGAAGCTAGACCCTGTAGCGGCTGGCTGGCCCCC---GTGTCTCCGTATCATGGCAGCCACCGCTATGCTGGTCAAGGACTCTGCTAAGTTACCCCTTGGGCAGCGACTGACTGTTATTACCCCACATGCTCTAGAGGCCATAGTGCGGCAGCCTCCGGACCGGTGGATAACCAACGCACGCCTAACCCACTACCAGGCCCTCCTACTGGACACGGATCGCGTCCAGTTTGGCCCGCCGGTCACCCTAAACCCTGCTACGCTGCTGCCGGTACCAGAAGACCAACCAAGCCCACACGATTGTCGGCAAGTACTGGCTGAGACCCATGGAACACGAGAAGACCTTAAAGACCAAGAACTCCCAGACGCGGATCACACCTGGTACACAGACGGCAGCAGTTACCTTGACTCAGGTACCCGGAGGGCGGGAGCGGCAGTAGTAGATGGTCACAACACCATTTGGGCACAATCATTACCTCCTGGCACGTCTGCACAGAAGGCTGAGTTAATAGCACTAACCAAGGCCCTAGAGCTGTCCAAGGGAAAGAAAGCTAACATTTATACTGATAGCCGGTATGCCTTTGCAACGGCTCATACTCATGGAAGTATCTATGAAAGAAGAGGTCTCCTAACCTCAGAAGGAAAGGAAATCAAGAACAAAGCTGAAATAATTGCCTTATTGAAAGCCCTTTTTCTTCCTCAAGAAGTGGCTATAATTCACTGCCCCGGGCATCAGAAAGGACAGGATCCAGTCGCAGTAGGAAACAGACAGGCTGACCAAGTGGCCAGGCAAGCCACCATGGCGGAAGTACTGACCCTAGCCACAGAACCTGACGAAACCAGCCATATAACTATTGAACATACTTATACCCCAGAAGACCAGGAAAAAGCAAAAGCCATAGGGGCTATAGAAAACAAAGACACTAAAAACTGGGAAAAAGGAGGAAAAATAGTCCTTCCCC---AAAAGGAGGCCCTGGCAATGATCCAGCAGATGCATGCCTGGACACACTTGAGTAGTCGAAAGCTAAAA---TTACTGATTGAAAAAACTGACTTTCTAATCCCAAAGGCAAGTACCCTTGTAGAACAAGTGACATCTGCCTGTAAGGTCTGTCAGCAGGTAAACGCTGGGGCTACCCGAGTGCCAGAAGGGAAATGAACTCGTGGTAACCGCCCAGGAGTCTATTGGGAAATAGACTTCACTGAAGTAAAACCTCACTATGCTGGATATAAGTACTTACTGGTGTTTGTAGATACCTTTTCAGGATGGGTAGAAGCCTACCCCACCCAGCAAGAAATGGCACACACAGTGGCCAAGAAAATTTTGGAAGAAATCTTTCCTAGATTCGGACTTCCCAAGGTAATTGGGTCAGATAACGGGCCAGCCTTCGTTTCTCAGGTAAGTCAGGGGCTCGCCAGGATATTGGGGATTAATTGGAAATTACATTGTGCCTATAGACCCCAGAGCTCAGGACAGGTAGAAAGAATGAATAGAACAATAAAAGAGACCCTTACTAAATTGACCTTAGAGACTGGTTTAAAAGATTGGAGACACCTCCTATCCTTAGCTCTGTTAAGGGCCCGAAATACGCCTAACCGTTTTGGGCTCACTCCATATGAAATCCTCTACGGAGGACCTCCCCCTTTGTCAACCTTGCTTAATTCCTTCTCCCCCTCCGATCCTAAGACTGACCTACAGGCCCGGCTAAAAGGACTCCAAGCAGTACAGGCCCAAATCTGGGCCCCCTTGGCAGAACTGTACCAACCAGGACATCCACAGACCAGTCACCCCTTCCAGGTGGGAGACTCTGTCTACGTTAGACGGCATCGCACTCAAGGACTAGAGCCTCGGTGGAAAGGACCCT---ACATTGTTCTCCTGACCACACCCACAGCCATAAAGGTTGACGGAATCTCCACTTGGATCCACGCATCCCACGCCAAGGCTGCTCCAGGGACGCCCGGACCAACACCACCTGAGACATGGAGACTCCGACGCTCCGAGGACCCGCTCAAGATAAGACTCTCTCGTATCTAG
>Chr5:123587965-123591247_-strand_rheMac8
ACCCTAGGTGAAGATAGTGAATAGGGGTGTCAAGGCTCTGGAGCC-------CCCCCAAGCCCCGGCTAACTCTCTCTGTAGGGGGGCATCCCACCACCTTCTTGGTGGACACAGGGGCCCAACATTCAGTTTTGACAAAGGCAGACGGGCCCCTGTCTTCCCGCACATCCTGGGTCCAGGGGGCAACAGGGGGAAAATTGCACTAGTGGACTAACCACCGGACAGTTAATCTTGGACAAGGAATGGTGACACATTCCTTCTTGGTGGTACCTGAATGCCCCTACCCCCTCCTAGGGCGAGATCTTCTGACCAAGCTCGGACCCCAAATCCACTTCTCCGAGACTGGGGCCCAAGTATTAGATCAGGACGGTCAGCCCATCCAAATTTTAACTGTGTCTCTGCAAGATGAGCATTGGCTTTTCGACGCTCCGGTCATCACTAGCCTCCCCGATGTTTGGTTGCAAGACTTT---CCCCAAGCTTGGGCGGAAATGGGAGGACTCGGGCTAGCTAAGTATCAAGCCCCAATCATAATTGATTTAAAGCCCACGGCGGTGCCCGTGTCTATCAAGCAATATCCCATGAGCCGAGAGGCTCATATAGGAATTCGGCAGCACATTAACAAATTTCTAGAACTCGGAGTGTTGGGACCTTGTCACTCGCCCTGGAACACTCCTCTTCTGCCAGTAAAAAAGCCTGGTACTCAGGATTACAGGCCTGTCCAAGACTTAAGAGAAATTAACAAAAGAACCATGGACATCCATCCCACCG-CCCCAATCCTTACAACTTACTCAGCACCTTAAAACCAGGCTATAACTGGTATACAGTATTAGATTTAAAAGATGCTTTCTTCTGTTTACCTCTGGCCCCCCAAAGCCAAGAACTCTTTTCCTTTGAGTGGAAAGATCCTGAGAAAGGAATTTCGGGCCAATTGACCTGGACCCGGCTTCCCCAGAGGATTCAAGAACTCTCCCACTNNNNNNNNNNNNNNNNNNNN---------------------------------------------------------------------------------------------------------------------------------------------------------------------------------------------------------------------------------------------------------------------------------------------------------------ACTGCTGGGT-CTGTCGCTTGTGGATACCCG-TTTTGCTGAACTGGCCGCCCCCCTTTATGCACTCACCAAGGAGAGCACCCCTTTCACCTGGCAGAC-GAGCATCAATTGGCTATTGAGGCACTAAAACAAGCACTCTTGTCTGCCCCGGCCCTTGGGTTACCGGACACCTCAAAGCCCTTTACCCTCTTCCTGGACGAGAGGCAAGGGATTGCCAAA------------------------GGGGTCTTGACCCAAAAATTAGGGCCTTGGAAAAGACCGGTAGCATACCTGTCTAAAAAGCTGGACCCTATGGCGGCCGGCTGGCCCCC---GTGTCTTCGTATCATGGCAGCCACCGCTATGCTGGTCAAGGACTCTGCTAAGTTAACCCTTGGGCAGCCACTGACTGTTATTACCCCACATGCTCTAGAGGCCATAGTGCGGCAGCCCCCGGACCGGTGGATAACCAACGCATGCCTAACCCACTACCAGGCCCTCCTACTGGACACGGACCGCATCCAGTTTGGCCCTCCGGTCACCCTAAACCCTGCTACGCTGCTGCCGGTACCAGAAGACCAACCAAGCCCACACGATTGTCGGCAAGTACTGGCTGAGACCCATGGAACACGGGAAGACCTTAAAGACCAAGAACTCCCAGACGCGGATCACACCTGGTACACAGACGGCAGCAGTTACCTTGACTCAGGTACCCGGAGGGCGGGAGCGGCGGTAGTAGATGGCCACAACACCATTTGGGCACAATCACTACCTCCTGGCACGTCTGCACAGAAGGCTGAGTTAATAGCACTAACCAAGGCCCTAGAGCTGTCCAAGGGAAAGAAAGCTAACATTTATACTGATAGCCGGTATGCCTTTGCAACGGCTCATACTCATGGAAGTATCTATGAAAGAAGAGGTCTCCTAACCTCAGAAGGAAAGGAAATCAAGAACAAAGTTGAAATAATTGCCTTATTAAAAGCCCTTTTTCTTCCTCAAGAAGTGGCTATAATTCACTGCCCCGGGCATCAGAAAGGACAGGATCCAGTCGCAGTAGGAAACAGACAGGCTGACCAAGTAGCCAGGCAAGCCGCCATGGCGGAAGTACTGACCCTAGCCACAGAACCTGACGAAACCAGCCACATAACTATTGAACATACTTATACCCCAGAAGACCAGGAAGAAGCAAAGGCCATAGGGGCTATAGAAAACAAAGACACTAAAAACTGGGAAAAAGGAGGAAAAATAGTCCTTCCCC---AAAAGGAGGCCCTGGCAATGATCCAGCAGATGCATGCCTGGACACACTTGAGTAATCGAAAGCTAAAA---TTACTGATTGAAAAAACTGACTTTCTAATCCCAAAGGCAAGTACCCTCGTAGAACAAGTGACATCTGCCTGTAAGGTCTGTCAGCAGGTAAACGCTGGGGCTACCCGAGTGCCAGAAGGGAAACGAACTCGTGGTAACCGCCCAGGAGTCTATTGGGAAATAGACTTCACTGAAGTAAAACCTCACTATGCTGGATATAAGTACTTACTGGTGTT--GAGATAC-TTTTCAGGATGGGTAGAAGCCTACCCCACCCGGCAAGAAACGGCACACATAGTAGCCAAGAAAATTTTAGAAGAAATCTTTCCTAGATTCGGACTTCCCAAGGTAATTGGGTCAGATAACGGGCCGGCCTTCGTTTCTCAGGTAAGTCAGGGGCTCGCCAGGATATTGGGGATTAATTGGAAATTACATTGTGCCTATAGACCCCAGAGCTCAGGACAGGTAGAAAGAATGAATAGAACAATAAAAGAGACCCTTACTAAATTGACCTTAGAGACTGGTTTAAAAGATTGGAGACGCCTCCTATCCTTAGCTCTGTTAAGGGCCCGGAATACGCCTAACCGTTTTGGGCTCACTCCATATGAAATCCTCTACGGAGGACCTCCCCCTTTGTCAACCTTGCTTAATTCCTTCTCCCCCTCCGATCCTAAGACTGACCTACAGGCCCGGCTAAAAGGACTCCAAGCAGTACAGGCCCAAATCTGGGCCCCCTTGGCAGATCTGTACCAACCAGGACATCCACAGACCAGTCACCCCTTCCAGGTGGGAGACTCTGTCTACGTTAGACGGCATCGCACTCCAGGACTAGAGCCTCGGTGGAAAGGACCCT---ACGTTGTTCTCCTGACCACGCCCACAGCCATAAAGGTTGACGGAATCTCCACTTGGATCCACGCATCCCACGCCAAGGCTGCCCCATACACGCCCGGACCAACTCCACCTAAGACATGGAGACTCCGACGCTCCGAGGACCCGCTCAAGATAAGACTCTCTCGTATCTAG
>Chr5:116825111-116828654_-strand_rheMac2
ACCCTAGGTGAAGATAGTGAATAGGGGTGTCAAGGCTCTGGAGCC-------CCCCCAAGCCCCGGCTAACTCTCTCTGTAGGGGGGCATCCCACCACCTTCTTGGTGGACACAGGGGCCCAACATTCAGTTTTGACAAAGGCAGACGGGCCCCTGTCTTCCCGCACATCCTGGGTCCAGGGGGCAACAGGGGGAAAATTGCACTAGTGGACTAACCACCGGACAGTTAATCTTGGACAAGGAATGGTGACACATTCCTTCTTGGTGGTACCTGAATGCCCCTACCCCCTCCTAGGGCGAGATCTTCTGACCAAGCTCGGACCCCAAATCCACTTCTCCGAGACTGGGGCCCAAGTATTAGATCAGGACGGTCAGCCCATCCAAATTTTAACTGTGTCTCTGCAAGATGAGCATTGGCTTTTCGACGCTCCGGTCATCACTAGCCTCCCCGATGTTTGGTTGCAAGACTTT---CCCCAAGCTTGGGCGGAAATGGGAGGACTCGGGCTAGCTAAGTATCAAGCCCCAATCATAATTGATTTAAAGCCCACGGCGGTGCCCGTGTCTATCAAGCAATATCCCATGAGCCGAGAGGCTCATATAGGAATTCGGCAGCACATTAACAAATTTCTAGAACTCGGAGTGTTGGGACCTTGTCACTCGCCCTGGAACACTCCTCTTCTGCCAGTAAAAAAGCCTGGTACTCAGGATTACAGGCCTGTCCAAGACTTAAGAGAAATTAACAAAAGAACCATGGACATCCATCCCACCG-CCCCAATCCTTACAACTTACTCAGCACCTTAAAACCAGGCTATAACTGGTATACAGTATTAGATTTAAAAGATGCTTTCTTCTGTTTACCTCTGGCCCCCCAAAGCCAAGAACTCTTTTCCTTTGAGTGGAAAGATCCTGAGAAAGGAATTTCGGGCCAATTGACCTGGACCCGGCTTCCCCAAGGATTCAAGAACTCTCCCACTCTCTTCGATGAGGCTCTTCATCGAGACCTGACCGACTTCTGGACCCAAAATCCAGAAGTGACTCTACTCCAGTATGTGGATGACCTCCTCTTGGCTGCTCCTACAAAGGAAATCTGTATACAAGGTACCAGGCATCTACTCCAGGCACTAGGTGAAAAAGGATACCGGGCATCCGCCAAGAAGGCACAGCTCTGTCAGACCAAGGTAACATATCCGGGGTATATCCTGAGTGAAGGGAAAAGGTGGCTCACCCCTGGGCGCATAGAGACAGTGGCTCGCCTTCCACCACCACGAAATCCCAGGGAGGTACGTGAATTCTTGGGAACTGCTAAGTTCTGTCGCTTGTGGATACCCGGTTTTGCTGAACTGGCCGCCTCCTTTTATGCACTCACCAAGGAGAGCACCCCTTTCACCTGGCAGACAGAGCATCAATTGGCTTTTGAGGCACTAAAACAAGCACTCTTGTCTGCCCCGGCCCTTGGGTTACCGGACACCTCAAAGCCCTTTACCCTCTTCCTGGACGAGAGGCAAGNNNNNNNNNNNNNNNNNNNNNNNNNNNNNNNNNNNNNNNNNNNNNNNNNNNNNNNNNNNNNNNNNNNNNNNNNNNNNNNNNNNNNNNNNNNNNNNNNNNNNNNNNNNNNNNNNNNNNNNNNNNNNNNNNNNNNNNNNNNNNNNNNNNNNNNNNNNNNNNNNNNNNNNNNNNNNNNNNNNNNNNNNNNNNNNNNNNNNNNNNNNNNNNNNNNNNNNNNNNNNNNNNNNNNNNNNNNNNNNNNNNNNNNNNNNNNNNNNNNNNNNNNNNNNNNNNNNNNNNNNNNNNNNNNNNNNNNNNNNNNNNNNNNNNNNNNNNNNNNNNNNNNNNNNNNNNNNNNNNNNNNNNNNNNNNNNNNNNNNNNNNNNNNNNNNNNNNNNNNNNNNNNNNNNNNNNNNNNNNNNNNNNNNNNNNNNNNNNNNNNNNNNNNNNNNNNNNNNNNNNNNNNNNNNNNNNNNNNNNNNNNNNNNNNNNNNNNNNNNNNNNNNNNNNNNNNNNNNNNNNNNNNNNNNNNNNNNNNNNNNNNNNNNNNNNNNNNNNNNNNNNNNNNNNNNNNNNNNNNNNNNNNNNNNNNNNNNNNNNNNNNNNNNNNNNNNNNNNNNNNNNNNNNNNNNNNNNNNNNNNNNNNNNNNNNNNNNNNNNNNNNNNNNNNNNNNNNNNNNNNNNNNNN--------------------------------------------------------------------------AGAACAAAGTTGAAATAATTGC-TTATTAAAAGCCCTTTTTCTTCCTCAAGAAGTGGCTATAATTCACTGCCCCGGGCATCAGAAAGGACAGGATCCAGTCGCAGTAGGAAACAGACAGGCTGACCAAGTGGCCAGGCAAGCCGCCATGGCGTAAGTACTGACCCTAGCCACAGAACCTGACCAAACCAGCCACATAACTATTGAACATACTTATACCCCAGAAGACCAGGAAGAAGCAAAAGCCATAGGGGCTATAGAAAACAAAGACACTAAAAACTGGGAAAAAGGAGGAAAAATAGTCCTTCCCC---AAAAGGAGGCCCTGGCAATGATCCAGCAAATGCATGCCTGGACACACTTGAGTAATCGAAAGCTAAAA---TTACTGATTGAAAAAACTGACTTTCTAATCCCAAAGGCAAGTACCCTCGTAGAACAAGTGACATCTGCCTGTAAGGTCTGTCAGCAGGTAAACGCTGGGGCTACCCGAGTGCCAGAAGGGAAACGAACTCGTGGTAACCGCCCAGGAGTCTATTGGGAAATAGACTTCACTGAAGTAAAACCTCACTATGCTGGATATAAGTACTTACTGGTGTTTGTAGATACCTTTTCAGGATGGGTAGAAGCCTACCCCACCCGGCAAGAAACGGCACACATAGTAGCTAAGAAAATTTTAGAAGAAATCTTTCCTAGATTCGGACTTCCCAAGGTAATTGGGTCAGATAACGGGCCGGCCTTCGTTTCTCAGGTAAGTCAGGGGCTCGCCAGGATATTGGGGATTAATTGGAAATTACATTGTGCCTATAGACCCCAGAGCTCAGGACAGGTAGAAAGAATGAATAGAACAATAAAAGAGACCCTTACTAAATTGACCTTAGAGACTGGTTTAAAAGATTGGAGACGCCTCCTATCCTTAGCTCTGTTAAGGGCCCGGAATACGCCTAACCGTTTTGGGCTCACTCCATATGAAATCCTCTACGGAGGACCTCCCCCTTTGTCAACCTTGCTTAATTCCTTCTCCCCCTCCGATCCTAAGACTGACCTACAGGCCCGGCTAAAAGGACTCCAAGCAGTACAGGCCCAAATCTGGGCCCCCTTGGCAGAACTGTACCAACCAGGACATCCACAGACCAGTCACCCCTTCCAGGTGGGAGACTCTGTCTACGTTAGACGGCATCGCACTCAAGGACTAGAGCCTCGGTGGAAAGGACCCT---ACATTGTTCTCCTGACCATGCCCACAGACATAAAGGTTGACGGAATCTCCACTTGGATCCACGCATCCCACGCCAAGGCTGCTCCAGAGACGCCCGGACCAACACCACCTAAGACATGGAGACTCCGATGCTCCGAGGACCCGCTCAAGATAAGACTCTCTCGTATCTAG
>Chr8:14599405-14602998_+strand_rheMac8
ACCCTAGGTGAAGATAGCGAATAGGGGTGTCAAGGCTCTGGAGCC------CCCCCCGAGCCCCGGCTAACTCTCTCTGTAaGGGGGCAcCCCACCACCTTCTTGGTGGACACAGagGCCCAACATTCAGTTTTGACAAAGGCAGAcaGGCCCCTGTCTTCCCgCACATCCTaGGTCCAGGGGGCAACAGaGGGAAAATTGCACAAGTGGACTAACCACCaGACAGTTAATCTTGGACgAGgAATgGTgACACATTCCTTCTTAGTaGTACCTGAATGCCCgTACCCCCTCCTAGGGCGAGATCTTCTGACCAAGCTCaGAGCCCAAATCCATTTCTCCGAGACAGGGGCCCAGGTATTAgATCaGGACaGTCAGCCCATCCAAATCTTAACTGTGTCTCTGCAAGATaAGtATCGGCTTTTCgACGCTCCGGTCATCACTAGCCTCCCTGATgTTTaGTTGCAAGATTTT---CCCCAAGCTTaGGCGGAAACaGGAGgACTCaGGCagGCcAAGTATCAAGCCCCAATCATAATTgATtTAAAGCCCACGGCgGTGCCCGTGTCTATCAAGCAATATCCCATGAGCCgAGAGGCTCATATAaGAATTCGGCAGCACATTAACAAATTTCTAGAACTCGGAGTGTTGCgACCTTGTcGCTCGCCCTGGAACACTCCTCTTCTGCCAGTAAAAAAGCCTGGTACTCAGGATTACAGGCCTGTCCAAGACTTGAgAGAAATTAACAAAAGAACCATGGACATCCAcCCCACGGTCCCCAATCCTTACAACTTACTCAGCACCTTAAAACCAGGCTATAACTGGTATACaGTATTAgATTTAAAAgATGCTTTCTTCTGTTTACCTCTaGCCCCCCAAAGCCAAgAACTCTTTGCCTTTgAGTaGAAGgATCCTGAGAAAGGAATTTCaGGCCAATTGACCTGGACCCGGCTTCCCCAAggATTCAAGAACTCTCCCACTCTCTTCGATGAGGCTCTTCATCgAGACCTGACCGACTTCCGGACCCAAAATCCAGAaGTgACcCTACTCCAGTATGTggATGACCTCCTCTTGGCTGCTCCTACAAAaGAAAcCTGTATACAAGGTACCAGGCATCTACTCCAGGCACTaGGTgAAAAAAGATACCaGGCATCCGCCAAGAAGGCACAGCTCTGTCAGACCAAaGTAACATATCTaaGGTATATCCTGAGTgAAGGaAAAAGGTGGCTCACCCCTagGCGCATAGAGACAGTGGCTCGCCTTCCACCACCACGAAATCCCAGGGAGGTACGTGAATTCTTaaGAACTGCTaGGTTCTGTCGCTTGTaGATACCCaGTTTTGCTgAACTGGCCgCCCCCCTTTATGCACTCACCAAGGAgAGCACCCCTTTCAtCTGGCAGgCAGAGCATCAATTaGCTTTTgAGGCACTAAAAaAgGCcCTCTTGTCTGCtCCaGCCCTTaGGTTACCaGACACCTCAAAGCCCTTTACCCTCTTCCTGGAtgAGAggCAAaagATTGCCAAA------------------------GGaGTCcTGACCCAAAAATTAaGGCCTTagAAAAGACCGGTAGCgTACCTGTCTAAAAAGCTgtACCCTGTGGCGGCCGGCTGGCCCCC---GTGTCTtCGcATCATGGCAGCCACCGCTATGCTGGTCAAGGACTCTGCTAAGTTAACCCTTaGGCAGCCACTaACTGTTATTACCCCACATGCcCTAGAGGCCATAGTGCGGCAGCCCCCGGACCGGTaGATAACCAACGCACGCCTAACtCACTAcCAGGCCCTCCTACTaGACgtGgACCGCGTCCAGTTTGGCCCTCCGGTCACCtTAAACCCTGCcACGCTGCTGCCaGTACCAGAAGACCAACtAAGCCCACACGATTGTCGGCAAaTACTGGCTAAGACCCATaGAACACaGGAAGACCTTAAAgACCAAGAACTCCCAGACGCGGATCACACtTaGTACACAGACGGCAGCAGTTACCTTGACTCAGGTACCCGGAaGGCaGGAGCgGCAGTAGTAgATGGCCACAACACCATTTAgaCACAATCACTACCTCCTGGCACGTCTGCACAGAAGGCTGAGTTAATAGCACTAACCAAGGCCCTAGAGCTGTCCAAaaGAAAGAAAGCTAACATTTATACTGATAGCCGgTATGCCTTTGCAACGGCTCATACTCATaGAAGTATtTATGAAAgAAGAGGTCTCCTAACCTCAGAAaGAAAAGAAATCAAGAACAAAGCTgAAATAATTGCCTTATTgAAAGCCCTTTTTCTTCCTCAAGAAGTGGCTATAATTCACTGCCCCGGGCATCAGAAAGGACAGGATCCAGTCgCAGTAGGAAAcAGACAGGCTGACCAAGtaGCCAGGCAAGCCGCCATGGCGGAAGTACTGACCCTAGCCACAGAACCTGACgAAACCAGCCAcATAACTATTGAACATACTTATACCCCAGAAgACCAGGAAgAAGCAAAgGCCATAGGGGCTATAGAAAACAAAgACACTAAAAACTGGGAAAAAGgAGGAAAAATAGTCCTTCCCC---AAAAGGAGGCCCTGGCAATgATCCAGCAGATGCATGCCTGGACACACTTgAGTAaTCGAAAGCTAAAA---TTACTGATTGAAAAAACTGACTTTCTAATCCCAAAGGCAAGTAcCCTcGTAGAACAAGTGACATCTGCCTGTAAGGTCTGTCAGCAGGTAAACGCTGGGGCTACCCGAGTGCCAGAAGGGAAACGAACTCGTGGTAACCGCCCAGGAGTCTATTgGGAAATAGACTTCACTGAAGTAAAACCTCACTATGCTGGATATAAGTACTTACTGGTGTTTGTAGATACCTTTTCAGGATgGGTAgAAGCCTACCCCACCCGGCAAGAAACGGCACACATAGTAGCCAAgAAAATTTTGGAAgAAATCTTTCCTAGATTCGGACTTCCCAAGGTAATTggGTCAGATAACGGGCCGGCCTTcGTTTCTCAGGTAAGTCAGGGGCTCGCCAGgATATTGGGGATTAATTggAAATTACATTGTGCCTATAgACCCCAGAGCTCAGGACAGGTAgAAAGAATgAATAGAACAATAAAAgAgACCCTTACTAAATTgACCTTAAAGACTGGTTTAAAAgATTagAGACGCCTCCTATCCTTAGCTCTGTTAAAGGCCCgAAATACGCCTAACCgTTTTaGGCTCACTCCaTATAAAATCCTCTACaGAGgAgCTCCCCCTTTGTCAACCTTGCTTAACTCCTTCTCCCtCTCCgATCCTAAGACTGACCTACAaGCCCGGCTAAAAaGACTCCAAGCAGTACAGGCCCAAATCTaGGCCCCCTTGGCAGAACTGTACCAACCAagACATCCACAgACCAGTCACCCCTTCCAGGTaGGAGACTCTGTCTACGTTAgACGGCAcCGCACTCAAGgACTAGAGCCTCGaTaGAAAAGACCCT---ACATTGTTCTCCTGACCACGCCCACAGCCATAAAaGTTgACGGAAaCTCCACTTAgATCCACGCATCCCACGCCAAGGtTGCTCCAaGGACGCCcaGACCAACACCACCTGAGACATaaAgACTCCGAgGCTCCGAagACCCGCTCAAGATAAgACTCTCTCGTATCTAG
>Chr8:14801536-14805129_+strand_rheMac2
ACCCTAGGTGAAGATAGCGAATAGGGGTGTCAAGGCTCTGGAGCC------CCCCCCGAGCCCCGGCTAACTCTCTCTGTAAGGGGGCACCCCACCACCTTCTTGGTGGACACAGAGGCCCAACATTCAGTTTTGACAAAGGCAGACAGGCCCCTGTCTTCCCGCACATCCTAGGTCCAGGGGGCAACAGAGGGAAAATTGCACAAGTGGACTAACCACCAGACAGTTAATCTTGGACGAGGAATGGTGACACATTCCTTCTTAGTAGTACCTGAATGCCCGTACCCCCTCCTAGGGCGAGATCTTCTGACCAAGCTCAGAGCCCAAATCCATTTCTCCGAGACAGGtGCCCAGGTATTAGATCAGGACAGTCAGCCCATCCAAATCTTAACTGTGTCTCTGCAAGATAAGTATCGGCTTTTCGACaCTCCGGTCATCACTAGCCTCCCTGATGTTTAcTTGCAAGATTTT---CCCCAAGCTTAGGCGGAAACAGGAGGACTCAGGCAGGCCAAGTATCAAGCCCCAATCATAATTGATTTAAAGCCCACGGCGGTGCCCGTGTCTATCAAGCAATATCCCATGAGCCGAGAGGCTCATATAAGAATTCGGCAGCACATTAACAAATTTCTAGAACTCGGAGTGTTGCGACCTTGTCGCTCGCCCTGGAACACTCCTCTTCTGCCAGTAAAAAAGCCTGGTACTCAGGATTACAGGCCTGTCCAAGACTTGAGAGAAATTAACAAAAGAACCATGGACATCCACCCCACGGTCCCCAATCCTTACAACTTACTCAGCACCTTAAAACCAGGCTATAACTGGTATACAGTATTAGATTTAAAAGATGCTTTCTTCTGTTTACCTCTAGCCCCCCAAAGCCAAGAACTCTTTGCCTTTGAGTAGAAGGATCCTGAGAAAGGAATTTCAGGCCAATTGACCTGGACCCGGCTTCCCCAAGGATTCAAGAACTCTCCCACTCTCTTCGATGAGGCTCTTCATCGAGACCTGACCGACTTCCGGACCCAAAATCCAGAAGTGACCCTACTCCAGTATGTGGATGACCTCCTCTTGGCTGCTCCTACAAAAGAAACCTGTATACAAGGTACCAGGCATCTACTCCAGGCACTAGGTGAAAAAAGATACCAGGCATCCGCCAAGAAGGCACAGCTCTGTCAGACCAAAGTAACATAcCTAAGGTATATCCTGAGTGAAGGAAAAAGGTGGCTCACCCCTAGGCGCATAGAGACAGTGGCTCGCCTTCCACCACCACGAAATCCCAGGGAGGTACGTGAATTCTTAAGAACTGCTAGGTTCTGTCGCTTGTAGATACCCAGTTTTGCTGAACTGGCCaCCCCCCTTTATGCACTCACCAAGGAGAGCACCCCTTTCATCTGGCAGGCAGAGCATCAATTAGCTTTTGAGGCACTAAAAAAGGCCCTCTTGTCTGCTCCAGCCCTTAGGTTACCAGACACCTCAAAGCCCTTTACCCTCTTCCTGGATGAGAGGCAAAAGATTGCCAAA------------------------GGAGTCCTGACCCAAAAATTAAGGCCTTAGAAAAGACCGGTAGCGTACCTGTCTAAAAAGCTGTACCCTGTGGCGGCCGGCTGGCCCCC---GTGTCTTCGCATCATGGCAGCCACCGCTATGCTGGTCAAGGACTCTGCTAAGTTAACCCTTAGGCAGCCACTAACTGTTATTACCCCACATGCCCTAGAGGCCATAGTGCGGCAGCCCCCGGACCGGTAGATAACCAACGCACGCCTAACTCACTACCAGGCCCTCCTACTAGACGTGGACCGCGTCCAGTTTGGCCCTCCGGTCACCTTAAACCCTGCCACGCTGCTGCCAGTACCAGAAGACCAACTAAGCCCACACGATTGTCGGCAAATACTGGCTAAGACCCATAGAACACAGGAAGACCTTAAAGACCAAGAACTCCCAGACGCGGATCACACTTAGTACACAGACGGCAGCAGTTACCTTGACTCAGGTACCCGGAAGGCAGGAGCGGCAGTAGTAGATGGCCACAACACCATTTAGACACAATCACTACCTCCTGGCACGTCTGCACAGAAGGCTGAGTTAATAGCACTAACCAAGGCCCTAGAGCTGTCCAAAAGAAAGAAAGCTAACATTTATACTGATAGCCGGTATGCCTTTGCAACGGCTCATACTCATAGAAGTATTTATGAAAGAAGAGGTCTCCTAACCTCAGAAAGAAAAGAAATCAAGAACAAAGCTGAAATAATTGCCTTATTGAAAGCCCTTTTTCTTCCTCAAGAAGTGGCTATAATTCACTGCCCCaGGCATCAGAAAaGACAGGATCCAGTCGCAGTAaGAAACAGACAGGCTGACCAAGTgGCCAGGCAAGCCGCCATGGCaGAAGTACTGACCaTAGCCACAGAACCTGACGAAACCAGCCACATAACTATTGAACATACTTATACCCCAGAAGACCAGGAAGAAGCAAAaGCCATAaaGGCTATAGAAAACAAAGACACTAAAAACTaaGAAAAAGGAaGAAAAATAGTCCTTCCCC---AAAAGGAGGCCCTGGCAATGATCCAGCAGATGCATGCCTGGACACACTTaAGTAATCGAAAGCTAAAA---TTACTGATTGAAAAAACTGACTTTCTAATCCCAAAGGCAAGTACCCTCGTAGAACAAGTGACATCTGCCTGTAAGGTCTGTCAGCAaGTAAACGCTaaGGCTACCCcAGTGCCAGAAaGGAAACGAACTCGTaGTAACCGCCCAGGAGTCTATTaaGAAATAGAgTTCACTGAAGTAAAACCTCACTATGCTaGATATAAGTACTTACTaGTGTTTGTAGATACCTTTTCAGGATaaGTAGAAGCCTACCCCACCCGGCAAGAAACGGCACACATAGTAGCCAAGAAAATTTTaGAAGAAATCTTTCCTAGATTCaGACTTCCCAAGGTAATTaGGTCAGATAACaGGCCGGCCTTCGTTTCTCAGGTAAGTCAaaGGCTCGCCAGGATATTaaaGATTAATTaGAAATTACATTGTGCCTATAGACCCCAGAGCTCAGGACAGGTAGAAAGAATGAATAGAACAATAAAAGAGACCCTTACTAAATTGACCTTAAAGACTGaTTTAAAAGATTAGAGACaCCTCCTATCCTTAGCTCTGTTAAAGGCCCGAAATACGCCTAACCGTTTTAGGCTCACTCCATATAAAATCCTCTACAGAGGAGCTCCCCCTTTGTCAACCTTGCTTAACTCCTTCTCCCTCTCCGATCCTAAGACTGACCTACAAGCCCGGCTAAAAAGACTCCAAGCAGTACAGGCCCAAATCTAGGCCCCCTTGGCAGAACTGTACCAACCAAGACATCCACAGACCAGTCACCCCTTCCAGGTAGGAGACTCTGTCTACGTTAGACGGCACCGCACTCAAGGACTAGAGCCTCGATAGAAAAGACCCT---ACATTGTTCTCCTGACCACGCCCACAGCCATAAAAGTTGACGGAAACTCCACTTAGATCCACGCATCCCACGCCAAGGTTGCTCCAAGGACGCCCAGACCAACACCACCTGAGACATAAAGACTCCGAGGCTCCGAAGACCCGCTCAAGATAAGACTCTCTCGTATCTAG
>Chr9:50304062-50308131_+strand_rheMac8
ACCCTAGGTGAAGATAGCGAATAGGGGTGTCAAGGCTCTGGAGcc------CCCCCTGAGCCCCGGCTAACTCTCTCTGTAGGGGGGCACCCCACCACCTTCTTGGTGGACACAGGGGCCCAACATTCAGTTTTGACAAAGGCAGACGGGCCCCTGTCTTCCCGCACATCCTGGGTCCAGGGGGCAACAGGGGGAAAATTGCACAAGTGGACTAACCACCAGACAGTTAATCTTAGACAAGGAATGGTGACACATTCCTTCTTGGTGGTACCTGAATGCCCCTACCCCCTCCTAGGGCGAGATCTTCTGACCAAGCTCGGAGTCCAAATCCACTTCTCTGAGACTGGGGCCCAAGTATTAGATCGGGACGGTCAGCCCATCCAAATTTTAACTGTGTCTCTGCAAGATGAGCATCGGCTTTTCAACGCTCCGGTCATCACTAGCCTCCCCGATGTTTGGTTGCAAGATTTT---CCCCAAGCTTGGGCGGAAACGGGAGGACTCGGGCTAGCTAAGTATGAAGCCCCAATCATAATTGATTTAAAGCCCACGGCGGTGCCCGTGTCTATCAAGCAATATCCCATGAGCCGAGAGGCTCATATAGGAATTCGGCAGCACATTAACAAATTTCTAGAACTCGGAGTGTTGCGACCTTGTCGCTCGCCCTGGAACACTCCTCTTCTGCCAGTAAAAAAGCCCGGTACTCAGGATTACAGGCCTGTCCAAGACTTGAGAGAAATTAACAAAAGAACCATGGACATCCATCCCACGGTCCCCAATCCTTACAACTTACTCAGCACCTTAAAACCAGGCTATAACTGGTATACAGTATTAGATTTAAAAGATGCTTTCTTCTGTTTACCTCTGGCCCCCCAAAGCCAAGAACTCTTTGCCTTTGAGTGGAAGGATCCTGAGAAAGGAATTTCGGGCCAATTGACCTGAACGCGGCTTCCCCAAGGATTCAAGAACTCTCCCACTCTCTTCGATGAGGCTCTTCATCGAGACCTGACCGACTTCCGGACCCAAAATCCAGACGTGACTCTACTCCAGTATGTGGATGACCTCCTCTTGGCTGCTCCTACAAAGGAAATCTGTATACAAGGTACCAGGCATCTACTCCAGGCACTGGGTGAAAAAGGATACCGGGCATCCGCCAAGAAGGCACAGCTCTGTCAGACCAAGGTAACATATCTGGGGTATATCCTGAGTGAAGGGAAAAGGTGGCTCACCCCTGGGCGCATAGAGACAGTGGCTCGCCTTCCACCACCACGAAATCCCAGGGAGGTACGTGAATTCTTGGGAACTGCTGGGTTCTGTCGCTTGTGGATACCCGGTTTTGCTGAACTGGCCGCCCCCCTTTATGCACTCACCAAGGAGAGCGCCCCTTTCACCTGGCAGACAGAGCATCAATTGGCTTTTGAGGCACTAAAAAAGGCCCTCTTGTCTGCCCCAGCCCTTGGGTTACCAGACACCTCAAAGCCCTTTACCCTCTTCCTGGATGAGAGGCAAGGGATTGCCAAA------------------------GGAGTCCTGACCCAAAAATTAGGGCCTTGGAAAAGACCGGTAGCGTACCTGTCTAAAAAGCTGGACCCTGTGGCGGCCGGCTGGCCCCC---GTGTCTTCGCATCATGGCAGCCACCGCTATGCTGGTCAAGGACTCTGCTAAGTTAACCCTTGGGCAGCCACTAACTGTTATTACCCCACATGCCCTAGAGGCCATAGTGCGGCAGCCCCCGGACCGGTGGATAACCAACGCACGCCTAACTCACTACCAGGCCCTCCTACTGGACGCGGACCGCGTCCAGTTTGGCCCTCCGGTCACCTTAAACCCTGCCACGCTGCTGCCGGTACCAGAAGACCAACTAAGCCCACACGATTGTCGGCAAATACTGGCTGAGACCCATGGAACGCGGGAAGACCTTAAAGACCAAGAACTCCCAGACGCGGATCACACTTGGTACACAGACGGCAGCAGTTACCTTGACTCAGGTACCCGGAGGGCGGGAGCGGCGGTAGTAGATGGCCACAACACCATTTGGGCACAATCACTACCTCCTGGCACGTCTGCACAGAAGGCTGAGTTAATAGCACTAACCAAGGCCCTAGAGCTGTCCAAGGGAAAGAAAGCTAACATTTATACTGATAGCCGGTATGCCTTTGCAACGGCTCATACTCATGGAAGTATTTATGAAAGAAGAGGTCTCCTAACCTCAGAAGGAAAGGAAATCAAGAACAAAGCTGAAATAATTGCCTTATTGAAAGCCCTTTTTCTTCCTCAAGAAGTGGCTATAATTCACTGCCCCGGGCATCAGAAAGGACAGGATCCAGTCGCAGTAGGAAACAGACAGGCTGACCAAGTGGCCAGGCAAGCCGCCATGGCGGAAGTACTGACCCTAGCCACAGAACCTGACGAAACCAGCCACATAACTATTGAACATACTTATACCCCAGAAGACCAGGAAGAAGCAAAAGCCATAGGGGCTATAGAAAACAAAGACACTAAAAACTGGGAAAAAGGAGGAAAAATAGTCCTTCCCC---AAAAGGAGGCCCTGGCAATGATCCAGCAGATGCATGCCTGGACACACTTGAGTAATCGAAAGCTAAAA---TTACTGATTGAAAAAACTGACTTTCTAATCCCAAAGGCAAGTACCCTCATAGAACAAGTGACATCTGCCTGTAAGGTCTGTCAGCAGGTAAACGCTGGGGCTACCCGAGTGCCAGAAGGGAAACGAACTCGTGGTAACCGCCCAGGAGTCTATTGGGAAATAGACTTCACTGAAGTAAAACCTCACTATGCTGGATATAAGTACTTACTGGTGTTTGTAGATACCTTTTCAGGATGGGTAGAAGCCTACCCCACCCAGCAAGAAACGGCACACATAGTAGCCAAGAAAATTCTGGAAGAAATCTTTCCTAGATTCGGACTTCCCAAGGTAATTGGGTCAGATAACGGGCCGGCCTTCGTTTCTCAGGTAAGTCAGGGGCTCGCCAGGATATTGGGGATTAATTGGAAATTACATTGTGCCTATAGACCCCAGAGCTCAGGACAGGTAGAAAGAATGAATAGAACAATAAAAGAGACCCTTACTAAATTGACCTTAGAGACTGGTTTAAAAGATTGGAGACGCCTCCTATCCTTAGCTCTGTTAAGGGCCCGAAATACGCCTAACCGTTTTGGGCTCACTCCATATGAAATCCTCTACGGAGGACCTCCCCCTTTGTCAACCTTGCTTAACTCCTTCTCCCCCTCCGATCCTAAGACTGACCTACAGGCCCGGCTAAAAGGACTCCAAGCAGTACAGGCCCAAATCTGGGCCCCCTTGGCAGAACTGTACCAACCAGGACATCCACAGACCAGTCACCCCTTCCAGGTGGGAGACTCTGTCTACGTTAGACGGCACCGCACTCAAGGACTAGAGCCTCGATGGAAAGGACCCT---ACATTGTTCTCCTGACCATGCCCACAGCCATAAAGGTTGACGGAATCTCCACTTGGATCCACGCATCCCACGCCAAGGTCGCTCCAGGGACGCCCGGACCAACACCACCTGAGACATGGAGACTCCGATGCTCCGAGGACCCGCTCAAGATAAGACTCTCTCGTATCTAG
>chr9:56550328-56552426_-strand_rheMac2
----------------------------------------------------------------------------------------------------------------------------------------------------------------------------------------------------------------------------------------------------------------------------------------------------------------------------------------------------------------------------------------------------------------------------------------------------------------------------------------------------------------------------------------AAGCCCCAATCATAATTGATTTAAAGCCCACAGCGGTGCCCGTGTCTATCAAGCAATATCCCATGAGCCGAGAGGCTCATATAGGAATTCGGCAGCACATTAACAAATTTCTAGAACTCAGAGTGTTGCGACCTTGTCGCTCACCCTGGAACACTCCTCTTCTGCCAGTAAAAAAGCCTGGTACTCAGGATTACAGGCCTGTCCAAGACTTGAGAGAAATTAACAAAAGAACCATGGACATCCATCCCACGGTCCCCAATCCTTACAACTTACTCAGCACCTTAAAACCAGGCTATAACTGGTATACAGTATTAGATTTAAAAGATGCTTTCTTCTGTTTACCTCTGGCCCCCCAAAGCCAAGAACTCTTTGCCTTTGAGTGGAAGGATCCTGAGAAAGGAATTTCGGGCCAACTGACCTGGACCCGGCTTCCCCAAGGATTCAAGAACTCTCCCACTCTCTTCGATGAGGCTCTTCATCGAGACCTGACCGACTTCCGGACCCAAAATCCAGAAGTGACCCTACTCCAGTATGTGGATGACCTCCTCTTGGCTGCTCCTACAAAAGAAACCTATATACAAGGTACCAGGCA-CTACTCCTGACACTGGGTGAAAAAGGATACCGGGCATCCGCCAAGAAGGCACAGCCCTGTCAGACCAAGGTAACATATCTGGGGTATATCCTGAGTGAAGGAAAAAGGTGGCTCACCCCTGGGCGCATAGAGACAGTGGCTCACCTTCCACCACCATGAAATCCCAGGGAGGTACGTGAATTCTTGGGAACTGCTGGGTTCTGTCGCTTGTGGATACCAGGTTTTGCTGAACTGGCCGCCCCCCTTTATGCACTCACCAAGGAGAGCACCCCTTTCACCTGGCGGGCAGAGCATCAATTGGCTTTTGAGGCACTAAAAAAGGCCCTCT-GTCTGCTCCAGCCCTTGGGTTACCAGACACTTCAAAGCCCTTTACCCTCTTCCTGGATGAGAGGCAAGGGATTGCCAAA------------------------GGAGTCCTGACCCAAAAATTAGGGCCTTGGAAAAGACCGGTAGCATACATGTCTAAAAAGCTGGACCCTGTGGCGGCCGGCTGGCCCCC---GTGTCTTCGCATCATGGCAGCCACCGCTATGCTGGTCAAGGACTCTGCTAAGTTAACCCTTAGGCAGCCACTAACTGTTATTACCCCACATGCCCTAGAGGCCATAGTGCGGCAGCCCCCGGACTGGTGGATAACCAACGCACGCCTAACTCACTACCAGGCCCTCCTACTGGACGCGGACCGCGTCCAGTTTGGCCCTCCAGTCACCTTAAACCCTGCCACGCTGCTGCCGGTACCAGAAGACCAACTAAGCCCACACGATTGTTGGCAAATACTGGCTGAGACCCATGGAATGCAGGAAGACCTTAAAGACCAAGAACTCCCAGACGCGGATCACACTTGGTACACAGACGGCAGCAGTTACCTTGACTCAGGTACCCGGAGGGCGGGAGCGGCGGTAGTAGATGGCCACAACACCATTTAGGCACAATCACTACCTCCTGGTACGTCTGCACAGAAGGCTGAGTTAATAGCACTAACCAAGGCCCTAGAGTTGTCCAAAGGAAAGAAAGCTAACATTTATACTGATAGCCGGTATGCCTTTGCAACGGCTCATACTCATGGAAGTATTTATGAAAGAAGAGGTCTCCTAACCTCAGAAGGAAAGGAAATCAAGAACAAAGTTGAAATAATTGCCTTATTGAAAGCCCTTTTTCTTCCTCAAGAAGTGGCTATAATTCACTGCCCCGGGCATCAGAAAGGACAGGATCCAGTCGCAGTAGGAAACAGACAGGCTGACCAAGTGGCCAGGCAAGCCGCCATGGCGGAAGTACTGACCCTAGCCACAAAACCTGACGAAACCAGCCACATAACTATTGAACATACTTATACCCCAGAAGACCAGGAAGAAGCAAAAGCCATAGAGGCTATAGAAAACAAAGATACTAAAAACTGGGAAAAAGGAGGAAAAATAGTCCTTCCCC---AAAAGGAGACGCTGGCAATGATCCAGCAGATGCATGCCTGGACAC-TAAGGGTAATCGAAAGCTAAAA---TTACTGATTGAAAAAACTGAC------------------------------------------------------------------------------------------------------------------------------------------------------------------------------------------------------------------------------------------------------------------------------------------------------------------------------------------------------------------------------------------------------------------------------------------------------------------------------------------------------------------------------------------------------------------------------------------------------------------------------------------------------------------------------------------------------------------------------------------------------------------------------------------------------------------------------------------------------------------------------------------------------------------------------------------------------------------------------------------------------------------------
>Chr9:55069480-55071939_-strand_macFas5
-----------------------------------------------------------------------------------------------------------------------------------------------------------------------------------------------------------------------------------------------------------------------------------------------------------------------------------------------------------------------------------------------------------------------------------------------------------------------------------------------------------------------------------------AGCCCCAATCATAATTGATTTAAAGCCCACAGCGGTGCCCGTGTCTATCAAGCAATATCCCATGAGCCGAGAGGCTCATATAGGAATTCGGCAGCACATTAACAAATTTCTAGAACTCGGAGTGTTGCGACCTTGTCGCTCGCCCTGGAACACTCCTCTTCTGCCAGTAAAAAAGCCTGGTACTCAGGATTACAGGCCTGTCCAAGACTTGAGAGAAATTAACAAAAGAACCATGGACATCCATCCCACGGTCCCCAATCCTTACAACTTACTCAGCACCTTAAAACCAGGCTATAACTGGTATACAGTATTAGATTTAAAAGATGCTTTCTTCTGTTTACCTCTGGCCCCCCAAAGCCAAGAACTCTTTGCCTTTGAGTGGAAGGATCCTGAGAAAGGAATTTCGGGCCAACTGACCTGGACCCGGCTTCCCCAAGGATTCAAGAACTCTCCCACTCTCTTCGATGAGGCTCTTCATCGAGACCTGACCGACTTCCGGACCCAAAATCCAGAAGTGACCCTACTCCAGTATGTGGATGACCTCCTCTTGGCTGCTCCTACAAAAGAAACCTATATACAAGGTACCAGGCATCTACTCCTGACACTGGGTGAAAAAGGATACCGGGCATCCGCCAAGAAGGCACAGCCCTGTCAGACCAAGGTAACATATCTGGGGTATATCCTGAGTGAAGGAAAAAGGTGGCTCACCCCTGGGTGCATAGAGACAGTGGCTCGCCTTCCACCACCATGAAATCCCAGGGAGGTACGTGAATTCTTGGGAACTGCTGGGTTCTGTCGCTTGTGGATACCCGGTTTTGCTGAACTGGCCGCCCCCCTTTATGCACTCACCAAGGAGAGCACCCCTTTCACCTGGCGGGCAGAGCATCAATTGGCTTTTGAGGCACTAAAAAAGGCCCTCT-GTCTGCTCCAGCCCTTGGGTTACCAGACACCTCAAAGCCCTTTACCCTCTTCCTGGATGAGAGGCAAGGGATTGCCAAA------------------------GGAGTCCTGACCCAAAAATTAGGGCCTTGGAAAAGACCGGTAGCATACCTGTCTAAAAAGCTGGACCCTGTGGCGGCCGGCTGGCCCCC---GTGTCTTCGCATCATGGCAGCCACCGCTATGCTGGTCAAGGACTCTGCTAAGTTAACCCTTAGGCAGCCACTAACTGTTATTACCCCACATGCCCTAGAGGCCATAGTGCGGCAGCCCCCGGACTGGTGGATAACCAACGCACGCCTAACTCACTACCAGGCCCTCCTACTGGACGTGGACCGCGTCCAGTTTGGCCCTCTGGTCACCTTAAACCCTGCCACGCTGCTGCCGGTACCAGAAGACCAACTAAGCCCACACGATTGTTGGCAAATACTGGCTGAGACCCATGGAACGCAGGAAGACCTTAAAGACCAAGAACTCCCAGACGCGGATCACACTTGGTACACAGACGGCAGCAGTTACCTTGACTCAGGTACCCGGAGGGCGGGAGCGGCGGTAGTAGATGGCCACAACACCATTTAGGCACAATCACTACCTCCTGGCACGTCTGCACAGAAGGCTGAGTTAATAGCACTAACCAAGGCCCTAGAGCTGTCCAAAGGAAAGAAAGCTAACATTTATACTGATAGCCGGTATGCCTTTGCAACGGCTCATACTCATGGAAGTATTTATGAAAGAAGAGGTCTCCTAACCTCAGAAGGAAAGGAAATCAAGAACAAAGTTGAAATAATTGCCTTATTGAAAGCCCTTTTTCTTCCTCAAGAAGTGGCTATAATTCACTGCCCCGGGCATCAGAAAGGACAGGATCCAGTCGCAGTAGGAAACAGACAGGCTGACCAAGTGGCCAGGCAAGCCGCCATGGCGGAAGTACTGACCCTAGCCACAAAACCTGACGAAACCAGCCACATAACTATTGAACATACTTATACCCCAGAAGACCAGGAAGAAGCAAAAGCCATAGAGGCTATAGAAAACAAAGATACTAAAAACTGGGAAAAAGGAGGAAAAATAGTCCTTCCCC---AAAAGGAGGCCCTGGCAATGATCCAGCAGATGCATGCCTGGACACACTTGAGTAATCGAAAGCTAAAAA--TTACTGATTGAAAAAACTGACTTTCTAATCCCAAAGGCAAGTACCCTCGTAGGACAAGTGACATCTGCCTGTAAGGTCTGTCAGCAGGTAAACGCTGGGGCTACCCGAGTGCCAGAAGGAAAACGAACTCGTGGTAACCGCCCAGGAGTCTATTGGGAAATAGACTTCACTGAAGTAAAACCTCACTATGCTGGATATAAGTACTTACTAGTGTTTATAGATATCTTTTCAGGATGGGTAGAAGCCTACCCCACCCGGCAAGAAACGGCACGCATAGTAGCCAAGAAAATTTTGGAAGAAATCTTTCCTAGATTCGGACTTCCCAAGGTAATTAGGTCAGATAACGGGCCGGCCTCCGTTTCTCAGGTAAGTCAGGGGCTcgccaggatattggggattaattggaaattacattgtgcctatagaccccagagctcaggacaggtagaaagaatgaatagaacaataaaagagacccttactaaattgaccttagagactggtttaaaagattggagacgcctcctatccttagctctgttaagggcccggaatacacctaaccgttttgggctcactccatatgaaatcctctacggaggacctccccctttgtcaaccttgcttaactccttctccccctccgatcctaagactgacctacaggcccggctaaaaggactccaagcagtacaggcccaaatctgggcccccttggcagaactgtaccaaccaggacatccacagaccagtcaccccttccaggggggagactctgtctacgttagacggcacggcactcaaggactagagcctcgatggaaaggaccct---acattgttctcctgaccacgcccacagccataaaggttgacggaatctccacttggatccacgcatcccatgccaaggtcgctccagggacgcctggaccaacaccacctgagacATGGAGACTCCGACGCTCCGAGGACCTGCTCAAGATAAGACTCTCTCGTATCTAG
>ChrX:88960654-88964247_-strand_rheMac8
ACCCTAGGTGAAGATAGCGAATAGAGGTGTCAAGGCTCTGGAGCC------CCCCCCGAGCCCCGGCTAACTCTCTCTGTAGGGGGGCACCCCACCACCTTCTTAGTGGACACAGGGGCCCAAAATTCAGTTTTGACAAAGGCAGACAGGCCCCTGTCTTCCCGCACATCCTAGGTCCAGGGGGCAACAGGGGGAAAATTGCACAAGTGGACTAACCACCGGACAGTTAATCTTGGACGAAGAATGGTGACACATTCCTTCTTGGTAGTACCTGAATGCCCCTACCCCCTCCTAGGGCGAGATCTTCTGACCAAGCTTGGAGCCCAAATCCATTTCTCCGAGACAGGGGCCCAAGTACTAGATCGGGATGGTCAGCCCATCCAAATCTTAACTGTGTCTCTGCAAGATGAATATCAGCTTTTCGACGCTCCGGTCATCACTAGCCTCCCTGATGTTTGGTTGCAAGATTTT---CCCCAAGCTTAGGCGGAAATGGGAGGACTCAGGCAGGCCAAGTATCAAGCCCCAATCATAATTGATTTAAAGCCCACGGCAGTGCCCGTGTCTATCAAGCAATATCCCATAAGCCGAGAGGCTCATATAGAAATTCGGCAGCACATTAACAAATTTCTAGAACTCGGAGTGTTGCGACCTTGTCGCTCACCCTGGAACACTCCTCTTCTGCCAGTAAAAAAGCCTGGTACTCAGGATTACAGGCCTGTCCAAGACTTGAGAGAAATTAACAAAAGAACCATGGACATCCATCCCACGGTCCCCAATCCTTACAACTTACTCAGCACCTTAAACCCAGGCTATAACTGGTATACAGTATTAGATTTAAAAGATACTTTCTTCTGTTTACCTCTGGCCCCCCAAAGCCAAGAACTCTTTGCCTTTAAGTGGAAGAATCCTGAGAAAGGAATTTCGGGCCAATTGACCTGGACCCGGCTTCCCCAAGGATTCAAGAACTCTCCCACTCTCTTCGATGAGGCTCTTCATCGAGACCTGACCGACTTCCGGACCCAAAATCCAGAAGTGACCCTACTCCAGTATGTAGATAACCTCCTCTTGGCTGCTCCGACAAAAGAAACCTGTATACAAGGTACCAGGCATCTACTCCAGGCACTGGGTGAAAAAGAATACCAGGCATCCGCCAAGAAGGCACAGCTCTGTCAGACCAAGGTAACATATCTGAGGTATATCCTGAGTAAAGGAAAAAGGTGGCCCACCCCTGGGCGCATAGAGACAGTGGCTCACCTTCCACCACCATGAAATCCCAGGGAGGTACGTGAATTCTTAGGAACTGCTAAGTTCTGTCGCTTGTAGATACCCGGTTTTGCTGAACTGGCCGCCCCCCTTTATGCACTCACCAAGGAGAGCACCCCTTTCACCTGGCAGACAGAGCATCAATTGGCTTTTGAGGCACTAAAAAAGGCCCTCTTGTCTGCTCCAGCCCTTAGGTTACCAGACACCTCAAAGCCCTTTACCCTCTTCCTAGATAAGAGGCAAGGGATTGCCAAA------------------------AGAGTCCTGACCCAAAAATTAAGGCCTTGGAAAAGACCGGTAGCGTACCTGTCTAAAAAGCTAGACCCTGTGGCGGCTGGCTAGCCCCC---GTGTCTTCGCATCATGGCAGCCACCGCTATGCTGGTCAAGGACTCTGCTAAGTTAACCCTTGGGCAGCCACTAACTGTTATTACCCCACATGCCCTAGAGGCCATAGTGCGGCAGCCCCCGGACCGGTAGATAACCAACGCACGCCTAACTCACTACCAGGCCCTCCTACTGGACGCAGACTGTGTCCAGTTTGGCCCTCCGGTCACCTTAAACCCTGCCACGCTGCTGCCGGTACCAGAAGACCAACTAAGCCCACACGATTGTTGGCAAATACTGGCTAAGACCCATGGAACGCGGGAAGACCTTAAAGACCAAGAACTCCCAGACACGGATCACACCTGCTACACAGACGGCAGCAGTTACCTTGACTCAGGTACCCGGAGGGCGGGAGCGGCGGTAGTAGATGGCCACAACACCATTTAGGCACAATCACTACCTCCTGGCACGTCTGCGCAGAAGGCTGAGTTAATAGCACTAACCAAGGCCCTAGAGCTGTCCAAGGAAAAGAAAGCTAACATTTATACTGATAGCCAGTATGCCTTTGCAACGGCTCATACTCATAGAAGTATTTATAAAAAAAGAGGTATCCTAACCTCAGAAGGAAAAGAAATCAAGAACAAAACTAAAATAATTGCCTTATTAAAAGCCCTTTTTCTT-CTCAAGAAGTGGCTATAATTCACTGCCCCGGGCATCAGAAAGGACAGGATCCAGTCGCAGTAAGAAACAGACAGGCTGACCAAGTGGCCAGGCAAGCCGCCATAGTGGAAGTACTGACCCTAGCCACAGAACCTGACGAAACCAGCCACATAACTATTAAACATACTTATACCCCAGAAGACCAGGAAGAAGCAAAAGCCATAAGGGCTATAGAAAACAAAGACACTAAAAACTGGGAAAAAGGAGGAAAAATAGTCCTTCCCC---AAAAGGAGGCCCTGGCAATGATCCAGCAGATGCATGCCTGGACACACTTGAGTAATCGCAAGCTAAAA---TTACTGATTGAAAAAACTGACTTTCTAATCCCAAAGGCAAGTACCCTCGTAGAACAAGTGACATCTGCCTGTAAGGTCTGTCAACAGGTAAACGCTAGGGCTACCCGAGTGCCAGGAGGGAAACGAACTCGTGGTAACCGCCCAGGAGTCTATTAGGAAATAGACTTCACTGAAGTAAAACCTCACTATGCTGGATATAAGTACTTACTGGTGTTTGTAGATACCTTTTCAGGATGGGTAGAAGCCTACCCCACCCGGCAAGAAACGGCACACATAGTAGCCAAGAAAATTCTGGAAAAAATCTTTCCTAGATTCGGACTTCCCAAGGTAATTAGGTCAGATAACGGGCCGGACTTCGTTTCTCAGGTAAGTCAAGGGCTCACCAGGATATTAAGGATTAATTGGAAATTACATTGTGCCTATAGACCCCAGAGCTCAGGACAGGTAAAAAGAATAAATAGAACAATAAAAGAGACCCTTACTAAATTGACCTTAGAGACTGGTTTAAAAGATTGGAGACGCCTCCTATCCTTAGCTCTGTTAAAGGCCCGAAATACGCCTAACCTTTTTAGGCTCACTCCATATGAAATCCTCTACGGAGGACCTCCCCCTTTGTCAACCTTACTTAACTCCTTCTCCCCCTCCGATCCTAAGACTGACCTACAGGCCCGGCTAAAAAGACTCCAAGCAGTACAGGCCCAAATCTGGGCCCCCTTGGCAGAACTGTACCAACCAGGACATCCACAGACCAGTCACCCCTTCCAGGTAGGAGACTCTGTCTACGTTAGATGGCACCGCACTCAAGGACTAGAGCCTCGATGGAAAGGACCCTT--ACATTGTTCTCCTGACCACGCCCACAGCCATAAAGATTGACGGAATCTCCACTTAGATCCACGCATCCCACGCCAAGGTCGCTCCAGGGACGCCCGGACCAACACCACCTGAGACATGGAGACTCCGATGCTCCGAGGACCCGCTCAAGATAAGACTCTCTCGTATCTAG
>ChrY:10653641-10657229_-ve_sense_rheMac8
gtcctaggtgaagatagcgaATAGGGGTGTCAAGGCTCTGGAGcc------CCCCCCGAGCCCCGGCTAACTCTCTCTGTAGGGGGGCAACCCACCACCTTCTTGGTGGACACAGGCGCCCAACATTCAGTTTTGACAAAGGCAGACGGGCCCCTGTCTTCCCGCACATCCTGGGTCCAGGGGGCAATAGGGGGAAAATTGCACAAGTGGACTAACCACCGGACAGTTAACCTTGGACAAGGAATGGTGACACATTCCTTCTTGGTGGTACCTGAATGCCCCTACCCCCTCCTAGGGCGAGATCTTCTGACCAAGCTCGGAGCCCAAATCCATTTCTCCGAGACAGGGGCCCAGGTATTAAATCGGGACGGTCAGCCCATCCAAATCTTAACTGTGTCTCTGCAAGATGAGCATCGGCTTTTCAACGCTCCGGTCATCACTAGCCTCCCTGATATTTGGTTGCAAGATTTT---CCCCAAGCTTGGGTGGAAACGGGAGGACTCGGGCTAGCTAAGTATCAAGCCCCAATCATAATTGATCTGAAGCCCACGGCGGTGCCCGTGTCTATCAAGCAATATCCCATGAGCTGAGAGGCTCATATAGGAATTCGGCAGCACATTAACAAATTTCTAGAACTCGGAGTGTTGCGACCTTGTCGCTCGCCCTGGAACACTCCTCTTCTGCCAGTAAAAAAGCCTGGTACTCAGGATTACAGGCCTGTCCAAGACTTGAGAGAAATCAACAAAAGAACCATGGACATCAATCCCACGGTCCCCAATCCTTACAACTTACTCAGCACCTTAAAACCAGGCTATGACTGGTATACAGTATTAGATTTAAAAGATGCTTTCTTCTGTTTACCTCTGGCCCCCCAAAGCCAAGAACTCTTTGCCTTTGAGTGGAAGGATCCTGAGAAAGGAATTTCAGGCCAATTGACCTGGACCCGGCTTTCCCAAGGATTCAAGAACTCTCCCACTCTCTTCGATGAGGCTCTTCATCGAGACCTGACCGACTTCCGGACCCAAAATCCAGAAGTGACCCTACTCCAGTATGTGGATGACCTCCTCTTGGCTGCTCCTACAAAAGAAACCTGTATGCAAGGTACCAGGCATCTACTCCAGGCACTGGGTGAAAAAGGATACCGGGCATCCGCCAAGAAGGCACAGCTTTGTCAGACCAAGGTAACATATCTGGGGTATATCCTGAGTGAAGGGAAAAGGTGGCTCAGCCCTGGGCGCATAGAGACAGTGGCTCGCCTTCCACCACCACAAAATCCCAGGGAGGTACGTGAATTCTTGGGAACTGCTGGGTTCTGTCGCTTGTGGATACCCGGTTTTGCTGAACTGGCCGCCCCGCTTTATGCACTCACCAAGGAGAGCACCCCTTTCACCTGGCAGACAGAGCATCAATTGGCTTTTGAGGCACTAAAACAAGCACTCTTGTCTGCCCCGGCCCTTGGGTTACTGGACACCTCAAAGCCCTTTACCCTCTTCCTGGACGAGAGGCAAGGAATTGCCAAA------------------------GGGGTCTTGACCCAAAAATTAGGGCCTTGGAAAAGACCGGTAGCACAC----CTAAGAAGCTAGACCCTGTAGCGGCCGGCTGGCCCCC---GTGTCTCCGTATCATGGCAGCCACCGCTATGCTGGTCAAGGACTCTGCTAAGTTAACCCTTGGGCAGCGACTGACTGTTATTACCCCACATGCTCTAGAGGCCATAGTGCAGCAGCCTCCGGACCGGTGGATAACCAACGCACGCCTAACCCACTACCAGGCCCTCCTACTGGACACGGATCGCGTCCAGTTTGGCCCTCCGGTCACCCTAAACCCTGCTACGCTGCTGCCGGTACCAGAAGACCAACCAAGCCCACACGATTGTCGGCAAGTACTGGCTGAGACCCATGGAACACGAGAAGATCTTAAAGACCAAGAACTCCCAGACGCGGATCACACCTGGTACACAGACGGCAGCAGTTACCTTGACTCAGGTACCCGGAGGGCAGGAGCGGCAGTAGTAGATGGTCACAACACCATTTGGGCACAATCATTACCTCCTGGCACGTCTGCACAGAAGGCTGAGTTAATAGCACTAACCAAGGCCCTAGAGCTGTCCAAGGGAAAGAAAGCTAACATTTATACTGAGAGCCGATATGCCTTTGCAACGGCTCATACTCATGGAAGTATCTATGAAAGAAGAGGTCTCCTAACCTCAGAAGGAAAGGAAATCAAGAACAAAGCTGAAATAATTGCCTTATTGAAAGCCCTTCTTCTTCCTCAAGAAGTGCCTATAATTCACTGCCCCGGGCATCAGAAAGGACAGGATCCAGTCGCAGTAGGAAATAGACAGGCTGACCAAGTAGCCAGGCAAGCCGCCATGGCGGAAGTACTGACCCTAGCCACAGAACCTGACGAAACCAGCCATATAACTATTGAACATACTTATACCCCAGAAGACCAGGAAAAAGCAAAAGCCATAGGGGCCATAGAAAACAAAGACACTAAAAACTGGGAAAAAGGAGGAAAAATAGTCCTTCCCC---AAAAGGAGGCCCTGGCAATGATCCAGCAGATGCATGCCTGGACACACTTGAGTAGTCGAAAGCTAAAA---TTACTGATTGAAAAAACTGACTTTCTAATCCCAAAGGCAACTACCCTTGTAGAACAAGTGACATCTGCCTGTAAGGTCTGTCAGCAAGTAAACGCTGGGGCTACCCGAGTGCCAGAAGGGAAACGAACTCGTGGTAACCGCCCAGGAGTCTATTGGGAAATAGACTTCACTGAAGTAAAACCTCACTATGCTGGATATAAGTACTTACTAGTGTTTATAGATACCTTTTCAGGATGGGTAGAAGCCTACCCCACCCGGCAAGAAACGGCACACATAGTAGCCAAGAAAATTTTGGAAGAAATCTTTCCTAGATTCGGACTTCCCAAGGTAATTGGGTCAGATAACGGGCCGGCCTTCGTTTCTCAGGTAAGTCAGGGGCTCGCCAGGATATTGGGGATTAATTGGAAATTACATTG-GCCTATAGACCCCAGAGCTCAGGACAGGTAGAAAGAATGAATAGAACAATAAAAGAGACCCTTACTAAATTGACCTTGGAGACTGGTTTAAAAGATTGGAGATGCCTCCTATCCTTAGCTCTGTTAAGGGCCCGAAATACACCTAACCGTTTTGGGCTCACTCCATATGAAATCCTCTACGGAGGACCTCCCCCTTTGTCAACCTTGCTTAACTCCTTCTCCCCCTCCGATCCTAAGACTGACCTACAGGCCCGGCTAAAAGGACTCCAAGCAGTACAGGCCCAAATCTGGGCCCCCTTGGCAGAACTGTACCAACCAGGACATCCACAAACCAGTCACCCCTTCCAGGTGGGAGACTCTGTCTACGTTAGACAGCATCGCACTCAAGGACTAGAGCCTCGGTGGAAAGGACCCT---ACATTGTTCTCCTGACCACGCCCACAGCCATAAAGGTTGACGGAATCTCCACTTGGATCCACGCATCCCACGCCAAGGCTGCTCCAGGGACGCCCGGACCAACACCACCTGAGACATGGAGACTCTGACGCTCCGAGGACCCGCTCAAGATAAGACTCTCTCGTATCTAG
>Boboon_reference_AF142988.
ACCCTAGGTGAAGATAGCGAATAGGGGAGTCAAGGCTCTGGAGcc----CCCCCCCCGAGCCCCGGCTAACTCTCTCTGTAGGGGGGCAACCCACCACCTTCTTGGTGGACACTGGCGCCCAACATTTAGTTTTGACAAAGGCAGACGGGCCCCTGTCTTCCCGCACATCCTGGGTCCAGGGGGCAACAGGGGGAAAATTGCACAAGTGGACTAACCACCGGACAGTTAATCTTGGACAAGGAATGGTGACACATTCCTTCTTGGTGGTACCTGAATGCCCCTACCCCCTCCTAGGGCGAGATCTTCTGACCAAGCTCGGAGCCCAAATCCACTTCTCCGAGACTGGGGCCCAGGTATTAAATCAGGACGGTCAGCCCATCCAAATTTTAACTGTGTCTCTGCAAGATGAGCATCGGCTTTTCGACTCTCCGGTCATCACTAGCCTCCCCGATGTTTGGTTGCAAGACTTT---CCCCAAGCTTGGGCGGAAACAGGAGGACTCGGGCTAGCTAAGTATCAAGCCCCAATCATAATTGATCTAAAGCCCACGGCGGTGCCCGTGTCTATCAAGCAATATCCCATGAGCCGAGAGGCTCATATAGGAATTCGGCAGCACATTAACAAATTTCTAGAACTCGGAGTGTTGCGACCTTGTCGCTCGCCCTGGAACACTCCTCTTCTGCCAGTAAAAAAGCCCGGTACTCAGGATTACAGGCCTGTCCAAGACCTGAGAGAAATTAACAAAAGAACCATGGACATCCATCCCACGGTCCCCAATCCTTACAACTTACTCAGCACCTTAAAACCAGGCTATAACTGGTATACAGTATTAGATTTAAAAGATGCTTTCTTCTGTTTACCTCTGGCCCCCCAAAGCCAAGAACTCTTTGCCTTTGAGTGGAAAGATCCTGAGAAAGGAATTTCGGGCCAATTGACCTGGACCCGGCTTCCCCAAGGATTCAAGAACTCTCCCACTCTCTTCGATGAGGCTCTTCATCGAGACCTGACCGACTTCCGGACCCAAAATCCAGAAGTGACCTTACTCCAATATGTAGATGACCTCCTCCTGGCTGCCCCTACAAAGGAAACCTGCATACAAGGTACCAGACATCTACTCCAGGAACTGGGTGAAAAAGGATACCGGGCATCTGCCAAGAAGGCACAGCTCTGCCAGACCAAGGTAACATATCTGGGGTATATCCTGAGTGAAGGGAAAAGGTGGCTCACCCCTGGGCGCATAGAGACAGTGGCTCGCCTTCCACCACCACGAAGTCCCAGGGAGGTACGTGAATTCTTGGGAACTGCTGGGTTCTGTCACTTGTGGATACCCGGTTTTGCTGAATTGGCCGCCCCCCTTTACGCACTCACCAAGGAAAGCACCCCTTTCACCTGGCAGACAGAGCATCAGTTGGCTTTTGAGGCACTAAAAAAGGCACTCTTGTCTGCCCCAGCCCTTGGGTTACCGGACACCTCAAAGCCCTTTACCCTCTTCCTGGACGAAAGGCAAGGGATTGCCAAA------------------------GGAGTCCTGACCCAAAAATTGGGGCCTTGGAAAAGACCGGTAGCGTACCTGTCCAAGAAGCTGGACCCTGTGGCGGCCGGCTGGCCCCC---ATGTCTTCGTATCATGGCAGCCACCGCTATGCTGGTCAAGGACTCTGCTAAGTTAACCCTTGGGCAGCCACTGACTGTTATTACCCCACATACTCTAGAGGCCATAGTGCAGCAGCCCCCGGACCGGTGGATAACCAACGCACGCCTAACCCACTACCAGGCCCTCTTACTGGACACGGACCACGTCCAGTTTGGCCCTCCGGTCACCCTAAACCCTGCTACGCTGCTGCCGGTACCAGAAGACCAACCAAGCCCACACGATTGTCGGCAAGTACTGGCTGAGACCCATGGAACACGAGAAGACCTTAAAGACCAAGAGCTCCCAGACGCGGATCACACCTGGTACACAGACGGCAGCAGTTACCTTGACTCAGGTACTCGGAAGGCGGGAGCAGCGGTAGTAGACGGACACAACACCATTTGGGCACAATCACTACCTCCTGGCACGTCTGCACAGAAGGCTGAGTTAATAGCACTAACCAAGGCCCTAGAGCTGTCCAAGGGAAAGAAAGCTAACATTTATACTGATAGCCGATATGCCTTTGCAACGGCTCATACTCATGGAAGTATCTATGAAAGAAGAGGTCTCCTAACCTCAGAAGGAAAGGAAATCAAGAACAAAGCTGAAATAATTGCCTTATTAAAGGCCCTTTTTCTTCCTCAAAAAGTGGCTATAATTCACTGCCCCAGGCATCAGAAAGGACAGGATCCAGTCGCAGTAGAAAACAGACAGGCTGACCAAGTGGCCAGGCAAGCCGCCATGGCGGAAGTACTGACCCTAGCCACAGAACCTGACAACACCAGCCACATAACTATTGAACATACTTATACCTCCGAAGACCAGGAAGAAGCAAGAGCCATAGGGGCTACAGAAAACAAAGACACTAGAAACTGGGAAAAAGAAGGGAAAATAGTCCTTCCCC---AAAAGGAAGCCCTGGCAATGATCCAGCAGATGCATGCCTGGACACACTTGGGTAATCGAAAGCTAAAA---TTGTTAATTGAAAAAACTGACTTTCTAATCCCAAGGGCAAGTACACTCATAGAGCAAGTGACATCTGCCTGTAAGGTCTGTCAGCAGGTAAACGCTGGGGCTACCCGAGTGCCAGCAGGGAAACGGACTCGTGGTAACCGCCCGGGAGTCTATTGGGAAATAGACTTCACTGAAGTAAAACCTCACTATGCTGGATATAAGTACTTACTGGTGTTTGTAGATACCTTTTCAGGATGGGTAGAAGCCTACCCCACCCAGCAAGAAACGGCACACATAGTAGCCAAGAAAATTTTGGAAGAAATCTTTCCTAGATTTGGACTTCCCAAGGTAATTGGGTCAGACAACGGGCCGGCCTTCGTTTCTCAGGTAAGTCAGGGGCTCGCCAGGATATTGGAGATTAATTGGAAATTACATTGTGCCTATAAACCCCAGAGCTCAGGACAGGTAAAAAGAATAAATAGAACAATAAAAGAGACCCTTACTAAATTGACCTTAGAGACTGGTTTAAAAGATTGGAGACGCCTCCTATCCTTAGCTCTGTTAAGGACCCGAAATACGCCTAACCGTTTTGGGCTCACTCCATATGAAATCCTCTACGGAGGACCTCCCCCTTTGTCAACCTTGCTTAACTCCTTCTCCCCCTCTGATCCTAAGACTGACCTACAGGCCCGGCTAAAAGGACTCCAAGCAGTACAGGCCCAAATCTGGGCCCCCTTGGCAGAACTGTACCAACCAGGACATCCACAGACCAGTCACCCCTTCCAGGTGGGAGACTCTGTCTACGTTAGACGGCACCGCACTCAAGGACTAGAGCCTCGGTGGAAAGGACCCT---ACATCGTTCTCCTGACCACGCCCACAGCCATAAAGGTTGACGGAATCTCCACTTGGATCCACGCATCCCACGTCAAGGCTTCTCCAGAGACGCCCGGACCAACACCACCTGAGATATGGAGACTCCGACGCTCCGAGAACCCGCTCAAGATAAGACTCTCTCGTATCTAA
