# Supplementary material for: Variable Baseline Papio cynocephalus Endogenous Retrovirus (PcEV) Expression Is Upregulated in Acutely SIV-Infected Macaques and Correlated to STAT1 Expression in the Spleen
Source: Front Immunol. 2019 May 15;10:901. doi: 10.3389/fimmu.2019.00901 (PMC6529565; doi:10.3389/fimmu.2019.00901)
Supplement: Supplementary file 2 [file Data_Sheet_2.zip › PcEV_reference_sequence.txt]

>full_macaque_reference(8492nts)
TGAAACTAGGCCTCATAAAACTTAGAAACTAGGCCTCATATAAAAAAAAAAAAaTTAACACCAGGTGGCTCTGGATAGGGTCCCACCCTGCCTCGATAGGGTCCCACCCTGATAGGGTCCCACCCTGCCAATTCCGGGAAACAACCTCATGGGGTCCCACCCTGCCAATTCCGGGGGTCCCACCCTGCCTCGAAGTTCCCGGAATCAGCAACTCCAAGAAAAAACCTCATAAGGTCCTGCTCTAACCAATTAGAACAAGACACCTTGCTCAGGCCATAGCTAGACCCAATTACCACGCGCCTAAAGCTTTGTTTGAATTTCGCGCCTTAAGCTGTGTTTGAACTTGTGTTTGCCTaTATAAACAACCTGTAACAAGCACTCGGGGTCCCAGGGCCAACTTAGAGCTTGGGACCCTAGCGCGCTAGTAATAAATAACTCTCTGCTGTGAATCTCGTGTCGGTGATCCTTCGCGGCGACCCCTGCCCAGGAGGGAATCGACAGTTCGGTTCCAACATTTGGTGCGTTGGCCGGGAAGTGGGGTCGTCCGAGGACCCCCGACCCATCCGGCGGAGACCcATCTGGCCCGGGCCACGGACTGCTGACTGAACGGACCCACCAGGTACTTTCGTTTTGTTCTGTCTGTCTTGCCGGCTAACTCTGAACTCTGGGGAGTACTCCTTCTGAATTAAGTGGGGAAGGGGGACAGACGTGTCCGGCACCTTCCCACTTACGCCCCGGGGGACGCCCTGGCGGTAGTCTGGGAGAAGGCTGACGACTCAGTCAGCCTCCTCAAATCTGTAGGCAGGTCGCCCCTGCCGTCTGAATATTTTGTGATCTTGTGGCGCCACTCTCTGGCCGCGCGGCTTCTCCTTACTTGTCTGGTCTTTATTTTTGTTACTTTCGTTTTGTCCTTGTTATACGTGGACGAAATGGGACAgACGTTGACGACTCCTTTgTCTCTGACCCTGACTCACTTCCCTGACGTcCGGGCTCGAGCCCACcACCTCTCTGTAGAAGTCCGTAAGGGACGATGGAAAACATTCTGCTCGTCCGAATGGCCAACCCTCCATGGGGAGTGGCCCCGGGACGGAACATTTAACCTCTCAATTATCTTGCAGGTTAAAGCAAAAGTGATGGATCCTGGGCCACTCGGACACCCGGACCAGGTGGCCTACATAATTATTTGGGAGGATCTGGTCCGAAATCCTCCCTCTTGGGTGAAACCCTTCCTCCATTCCCCTtCCCCATCCCAATCTACCCTCCTTGCCTTAGAAGCCCCAAAGAATCGGAATCCGGACCCGCATAAGCCAGTCCTCCCAGATGAAcCCCAGAGGGAtCTCCTCCTTCTTGACCCCCTGCCTCCTCCACCTCAAAACCCCCtTCTGGGACCTCCACCTTAcGCTTCACCCTTGCCCCCTGTCTTGTCCCCAGCTCTTTCCTCTACCGCCTCGGCCCCTACCCTTTCTCCAACTTCTCCCTCGGCCCCTCCCTCCACCCCgTCTCcTTCTCCAGCCCCGCCCAAGCTCACCCCTCGGACGCCGCCGCCGACACCTCCTCGTCTCCGCTTGCGGCGGACTGAGGACCCAGAGGGCCCTTCcACTTGGCAATCCTCCCTTTTTCCCCTCCGTACTGTCAATCGCACGGTCCAGTACTGGCCCTTCTCTGCCTCTGACCTCTACAACTGGAAAACCCATAACCCTTCCTTTTCCCAAGACCCCCAGGCCCTAACCTCGTTGATAGAATCCATTCTCCTCACTCACCAGCCCACTTGGGATGATTGCCAGCAACTCTTGCAGGTCCTCCTAACCACTGAAGAAAGGCAGCGAGTCCTCCTGGAGGCCCGGAAAAATGTGCCAGGACCAGGAGGCCTCCCAACCCAACTTCCCAATGAAATAGACGAGGGATTTCCCCTCACCCGCCCAGACTGGGACTATGAAACgGCACCAGGTAGGGAGAGTCTCCGAATCTATCGCCAGGCTCTGTTGGCGGGTCTCAAAGGGGCAGGAAAGCGCCCCACAAATTTGGCCAAGGTAAGGACCATAACTCAGGAAAGGGATGAAAGCCCGGCAGCCTTCATGGAAAGGCTTCTGGAAGGGTTCCGAATGTATACCCCATTCGATCCAGAGGCCCTAGAACATAAGGCTACCGTAGCTATGGCATTCATAGACCAAGCTGCATTAGATATCAAAGGAAAACTCCAAAGGCTAGATGGAATCCAaACCTATGGATTACAgGAATTgGTTAGGGAGGCAGAAAAAGTgTATAATAAGAGAGAAACCCCTGAGGAAAGGGAAGCCAGGTTAGCGAAGGAACAGATGGAGCGAGAGGATCGTAGGGACCGAGTGAGAAATAAGCATTTAACAAAAATCCTGGCGGCAGTTGTGAGAGAGAAAGGACCAGGGAGAGAGGGAGAGAAGCGgAGGCGGCCAAAAGTGGAAAAAGACCAGTGTGCCTACTGCAAAGAACGGGGACATTGGATCAAAGATTGCCCCAAGCGTCCTAAAGACCAAAAGAAACCTGCCGCTGTCCTCACCCTAGGTGAAGATAGCGAATAGGGGTGTCAAGGCTCTGGAGcccCCCCCGAGCCCCGGCTAACTCTCTCTGTAGGGGGGCAcCCCACCACCTTCTTGGTGGACACAGGCGCCCAACATTCAGTTTTGACAAAGGCAGACGGGCCCCTGTCTTCCCGCACATCCTGGGTCCAGGGGGCAACAGGGGGAAAATTGCACAAGTGGACTAACCACCGGACAGTTAATCTTGGACAAGGAATGGTGACACATTCCTTCTTGGTGGTACCTGAATGCCCCTACCCCCTCCTAGGGCGAGATCTTCTGACCAAGCTCGGAGCCCAAATCCACTTCTCCGAGACaGGGGCCCAGGTATTAgATCGGGACGGTCAGCCCATCCAAATTTTAACTGTGTCTCTGCAAGATGAGCATCGGCTTTTCgACGCTCCGGTCATCACTAGCCTCCCCGATGTTTGGTTGCAAGAcTTTCCCCAAGCTTGGGCGGAAACGGGAGGACTCGGGCTAGCTAAGTATCAAGCCCCAATCATAATTGATTTAAAGCCCACGGCGGTGCCCGTGTCTATCAAGCAATATCCCATGAGCCGAGAGGCTCATATAGGAATTCGGCAGCACATTAACAAATTTCTAGAACTCGGAGTGTTGCGACCTTGTCGCTCGCCCTGGAACACTCCTCTTCTGCCAGTAAAAAAGCCCGGTACTCAGGATTACAGGCCTGTCCAAGACTTGAGAGAAATTAACAAAAGAACCATGGACATCCATCCCACGGTCCCCAATCCTTACAACTTACTCAGCACCTTAAAACCAGGCTATAACTGGTATACAGTATTAGATTTAAAAGATGCTTTCTTCTGTTTACCTCTGGCCCCCCAAAGCCAAGAACTCTTTGCCTTTGAGTGGAAgGATCCTGAGAAAGGAATTTCGGGCCAATTGACCTGGACCCGGCTTCCCCAAGGATTCAAGAACTCTCCCACTCTCTTCGATGAGGCTCTTCATCGAGACCTGACCGACTTCCGGACCCAAAATCCAGAAGTGACTCTACTCCAGTATGTGGATGACCTCCTCTTGGCTGCTCCTACAAAgGAAACCTGTATACAAGGTACCAGGCATCTACTCCAGGCACTGGGTGAAAAAGGATACCGGGCATCCGCCAAGAAGGCACAGCTCTGTCAGACCAAGGTAACATATCTGGGGTATATCCTGAGTGAAGGGAAAAGGTGGCTCACCCCTGGGCGCATAGAGACAGTGGCTCGCCTTCCACCACCACGAAATCCCAGGGAGGTACGTGAATTCTTGGGAACTGCTGGGTTCTGTCGCTTGTGGATACCCGGTTTTGCTGAACTGGCCGCCCCCCTTTATGCACTCACCAAGGAGAGCACCCCTTTCACCTGGCAGACAGAGCATCAATTGGCTTTTGAGGCACTAAAACAAGCACTCTTGTCTGCCCCGGCCCTTGGGTTACCGGACACCTCAAAGCCCTTTACCCTCTTCCTGGACGAGAGGCAAGGAATTGCCAAAGGGGTCTTGACCCAAAAATTAGGGCCTTGGAAAAGACCGGTAGCATACCTGTCTAAaAAGCTAGACCCTGTGGCGGCCGGCTGGCCCCCGTGTCTCCGTATCATGGCAGCCACCGCTATGCTGGTCAAGGACTCTGCTAAGTTAACCCTTGGGCAGCcACTGACTGTTATTACCCCACATGCTCTAGAGGCCATAGTGCGGCAGCCCCCGGACCGGTGGATAACCAACGCACGCCTAACCCACTACCAGGCCCTCCTACTGGACACGGACCGCGTCCAGTTTGGCCCTCCGGTCACCCTAAACCCTGCTACGCTGCTGCCGGTACCAGAAGACCAACCAAGCCCACACGATTGTCGGCAAGTACTGGCTGAGACCCATGGAACACGGGAAGACCTTAAAGACCAAGAACTCCCAGACGCGGATCACACCTGGTACACAGACGGCAGCAGTTACCTTGACTCAGGTACCCGGAGGGCGGGAGCGGCGGTAGTAGATGGACACAACACCATTTGGGCACAATCACTACCTCCTGGCACGTCTGCACAGAAGGCTGAGTTAATAGCACTAACCAAGGCCCTAGAGCTGTCCAAGGGAAAGAAAGCTAACATTTATACTGATAGCCGGTATGCCTTTGCAACGGCTCATACTCATGGAAGTATTTATGAAAGAAGAGGTCTCCTAACCTCAGAAGGAAAGGAAATCAAGAACAAAGCTGAAATAATTGCCTTATTGAAAGCCCTTTTTCTTCCTCAAGAAGTGGCTATAATTCACTGCCCCGGGCATCAGAAAGGACAGGATCCAGTCGCAGTAGGAAACAGACAGGCTGACCAAGTGGCCAGGCAAGCCGCCATGGCGGAAGTACTGACCCTAGCCACAGAACCTGACGAAACCAGCCACATAACTATTGAACATACTTATACCCCAGAAGACCAGGAAGAAGCAAAAGCCATAGGGGCTATAGAAAACAAAGACACTAAAAACTGGGAAAAAGGAGGAAAAATAGTCCTTCCCCAAAAGGAGGCCCTGGCAATGATCCAGCAGATGCATGCCTGGACACACTTGAGTAATCGAAAGCTAAAATTACTGATTGAAAAAACTGACTTTCTAATCCCAAAGGCAAGTACCCTCGTAGAACAAGTGACATCTGCCTGTAAGGTCTGTCAGCAGGTAAACGCTGGGGCTACCCGAGTGCCAGAAGGGAAACGAACTCGTGGTAACCGCCCAGGAGTCTATTgGGAAATAGACTTCACTGAAGTAAAACCTCACTATGCTGGATATAAGTACTTACTGGTGTTTGTAGATACCTTTTCAGGATGGGTAGAAGCCTACCCCACCCGGCAAGAAACGGCACACATAGTAGCCAAGAAAATTTTGGAAGAAATCTTTCCTAGATTCGGACTTCCCAAGGTAATTGGGTCAGATAACGGGCCGGCCTTCGTTTCTCAGGTAAGTCAGGGGCTCGCCAGGATATTGGGGATTAATTGGAAATTACATTGTGCCTATAGACCCCAGAGCTCAGGACAGGTAGAAAGAATGAATAGAACAATAAAAGAGACCCTTACTAAATTGACCTTAGAGACTGGTTTAAAAGATTGGAGACGCCTCCTATCCTTAGCTCTGTTAAGGGCCCGAAATACGCCTAACCGTTTTGGGCTCACTCCATATGAAATCCTCTACGGAGGACCTCCCCCTTTGTCAACCTTGCTTAACTCCTTCTCCCCCTCCGATCCTAAGACTGACCTACAGGCCCGGCTAAAAGGACTCCAAGCAGTACAGGCCCAAATCTGGGCCCCCTTGGCAGAACTGTACCAACCAGGACATCCACAGACCAGTCACCCCTTCCAGGTGGGAGACTCTGTCTACGTTAGACGGCACCGCACTCAAGGACTAGAGCCTCGGTGGAAAGGACCCTACATTGTTCTCCTGACCACGCCCACAGCCATAAAGGTTGACGGAATCTCCACTTGGATCCACGCATCCCACGCCAAGGCTGCTCCAGGGACGCCCGGACCAACACCACCTGAGACATGGAGACTCCGACGCTCCGAGAACCCGCTCAAGATAAGACTCTCTCGTATCTAG-CCCCTTGCTTATTACTAGCCCTCCTTCCCTGCGTCGCTGGCAGTAATAACCCCCACCGGCCATATAACCTGACCTGGCAGGTAACTGATTTTAGTACTCATGAGGTCTTAGGTAAAACCTCAAAAATTGCTCCTATGGGGACTTGGTTCCCTGACCTCTATTTCAACCTAGACAAAATAGCAAGGATAGATGACATGGAAGGGGGAGAATGGAGAAAACAGGCTAGAAGGGTGTCCGTAAGCCGGAACGGGTTTTATGCCTGTCCCGGATTCAGGACAGGAGAAATGAGAAAAACTTGTGGAGAAATAGATGCCCTGTTTTGCGCTAGTTGGTCCTGTATAACTACTAATGATGGAGAATGGAAATGGgCCACGAAACCCTGGTACATAACCATGTCCTTTGTCCAGCGCTGCACCAGAACCCGATATTCAAAAACTTGCAATCTGGTCCGCATCAAGTTTGAAGATGCAGCAAAATCTGATAACCGTTGGATATCCGGGTTAACATGGGGCCTATATTTATACCAAAAGCCACTGTATGGAATCCCTATCCAAATCAAATTAATAGTCAACCCTATCACAGCCCCTGTCGCAGTAGGACCAAACCAAGTTTTATCAGAAACAAGGAAGCCCCTGGTTCCTGCACCGAGAGAGCCCCAACCAAGAGCTCCTAAAAGCACTTCCCCGCCCTTAATCTCCACCTCCTCTAAATACACACCCTCAGCCCAAAACGTCACCCGCGGGCCCCTTGACCTGGGAATAGGTGACAGGCTCCTAAATCTCATAAAGGGCTCCTATTTCGCTTTAAACCAGACAAAGCCAGAATTTACCTCCTCTTGCTGGCTATGTCTGGCAACAGGCCCCCCTTACTATGAAGGCATCGCCTCCACTAATAATTTCACTAACTCCGCCAATCCTACTGGATGCGCGTGGGAACAACAAAGAAAACTAACCCTGGCTGAGGTTTCTGGGTCGGGAACCTGCATAGGCCAAGTGCCCCCTAGTCATCAGCATCTTTGTAATGTAACCTTGACAGTACCCAGCTCCAATCACTATTTGGTCCCCTCCGAGACGGACTGGTGGGCTTGCAACACTGGGCTCACCCCCTGTGTATCCACAGCCGTTTTTAGCAGCGGCACCCACTATTGCGTATTGGTACAAGTTGTTCCCCGAGTATACTATCACTCTGGAGACTCCTTTGATCTCCGGTATGAGCAAAAAACTCATACTAGACCAAAGAGAGAACCTATCTCCCTCACCCTCGCCGTCATGTTAGGAATTGGGGTAGCGGCTGGAGTTGGGACCGGGACAGCAGCCCTAGTGCATGGTAACCATCATCTGCAACAACTTAGAATAGCCATAGATGAAGACCTTAGAGCCATAGAACAATCTATCACAAAACTTGAAGAGTCCTTGACTTCTCTGTCTGAAGTTGTATTACAAAACCGACGAGGACTAGAAATTGTCTTTCTGAAAGAGGGCGGGCTCTGTGCAGCCCTGAAAGAGCAATGTTGTTTTTATGCAGATCATTCAGGAGTAGTTAAAGATTCTATGGCAAAACTAAGAGAAAGATTAGACAAGAGAAAAAAAGAGAGAGAATCTCAGCAAAGTTGGTTTGAAAATTGGTACAACCaATCCCCTTGGTTTAGCACCCTAATCTCCACCATCTTAGGACCCCTCATCCTGCTCACGCTCATCTTGACTTTCGGGCCGTGCATACTcAACCGcTTACTCaCCCTTATTAAAAATAGATTAAACATAGTACATGCTATGGTTCTGACCCAACAATACCAGACCCTCAGGACTGAAGAAGAGGCTCAAGATTGAgcctctgacacaaaaagaggagggaaTGAAACTAGGCCTCATAAAACTTAGAAACTAGGCCTCATATAAAAAAAAAAAAaTTAACACCAGGTGGCTCTGGATAGGGTCCCACCCTGCCTCGATAGGGTCCCACCCTGATAGGGTCCCACCCTGCCAATTCCGGGAAACAACCTCATGGGGTCCCACCCTGCCAATTCCGGGGGTCCCACCCTGCCTCGAAGTTCCCGGAATCAGCAACTCCAAGAAAAAACCTCATAAGGTCCTGCTCTAACCAATTAGAACAAGACACCTTGCTCAGGCCATAGCTAGACCCAATTACCACGCGCCTAAAGCTTTGTTTGAATTTCGCGCCTTAAGCTGTGTTTGAACTTGTGTTTGCCTaTATAAACAACCTGTAACAAGCACTCGGGGTCCCAGGGCCAACTTAGAGCTTGGGACCCTAGCGCGCTAGTAATAAATAACTCTCTGCTGTGAATCTCGTGTCGGTGATCCTTCGCGGCGACCCCTGCCCAGGAGGGAATCGACAGTTCGGTTCCAACA

>protein-coding_region(remove_24nt_from_start_of_pro-pol_(gag_and_pro-pol_in_same_frame)_remove_55nts_from_start_of_env_and_add_a_single_gap_to_keep_in_frame)
ATGGGACAgACGTTGACGACTCCTTTgTCTCTGACCCTGACTCACTTCCCTGACGTcCGGGCTCGAGCCCACcACCTCTCTGTAGAAGTCCGTAAGGGACGATGGAAAACATTCTGCTCGTCCGAATGGCCAACCCTCCATGGGGAGTGGCCCCGGGACGGAACATTTAACCTCTCAATTATCTTGCAGGTTAAAGCAAAAGTGATGGATCCTGGGCCACTCGGACACCCGGACCAGGTGGCCTACATAATTATTTGGGAGGATCTGGTCCGAAATCCTCCCTCTTGGGTGAAACCCTTCCTCCATTCCCCTtCCCCATCCCAATCTACCCTCCTTGCCTTAGAAGCCCCAAAGAATCGGAATCCGGACCCGCATAAGCCAGTCCTCCCAGATGAAcCCCAGAGGGAtCTCCTCCTTCTTGACCCCCTGCCTCCTCCACCTCAAAACCCCCtTCTGGGACCTCCACCTTAcGCTTCACCCTTGCCCCCTGTCTTGTCCCCAGCTCTTTCCTCTACCGCCTCGGCCCCTACCCTTTCTCCAACTTCTCCCTCGGCCCCTCCCTCCACCCCgTCTCcTTCTCCAGCCCCGCCCAAGCTCACCCCTCGGACGCCGCCGCCGACACCTCCTCGTCTCCGCTTGCGGCGGACTGAGGACCCAGAGGGCCCTTCcACTTGGCAATCCTCCCTTTTTCCCCTCCGTACTGTCAATCGCACGGTCCAGTACTGGCCCTTCTCTGCCTCTGACCTCTACAACTGGAAAACCCATAACCCTTCCTTTTCCCAAGACCCCCAGGCCCTAACCTCGTTGATAGAATCCATTCTCCTCACTCACCAGCCCACTTGGGATGATTGCCAGCAACTCTTGCAGGTCCTCCTAACCACTGAAGAAAGGCAGCGAGTCCTCCTGGAGGCCCGGAAAAATGTGCCAGGACCAGGAGGCCTCCCAACCCAACTTCCCAATGAAATAGACGAGGGATTTCCCCTCACCCGCCCAGACTGGGACTATGAAACgGCACCAGGTAGGGAGAGTCTCCGAATCTATCGCCAGGCTCTGTTGGCGGGTCTCAAAGGGGCAGGAAAGCGCCCCACAAATTTGGCCAAGGTAAGGACCATAACTCAGGAAAGGGATGAAAGCCCGGCAGCCTTCATGGAAAGGCTTCTGGAAGGGTTCCGAATGTATACCCCATTCGATCCAGAGGCCCTAGAACATAAGGCTACCGTAGCTATGGCATTCATAGACCAAGCTGCATTAGATATCAAAGGAAAACTCCAAAGGCTAGATGGAATCCAaACCTATGGATTACAgGAATTgGTTAGGGAGGCAGAAAAAGTgTATAATAAGAGAGAAACCCCTGAGGAAAGGGAAGCCAGGTTAGCGAAGGAACAGATGGAGCGAGAGGATCGTAGGGACCGAGTGAGAAATAAGCATTTAACAAAAATCCTGGCGGCAGTTGTGAGAGAGAAAGGACCAGGGAGAGAGGGAGAGAAGCGgAGGCGGCCAAAAGTGGAAAAAGACCAGTGTGCCTACTGCAAAGAACGGGGACATTGGATCAAAGATTGCCCCAAGCGTCCTAAAGACCAAAAGAAACCTGCCGCTGTCCTCACCCTAGGTGAAGATAGCGAATAGGGGTGTCAAGGCTCTGGAGcccCCCCCGAGCCCCGGCTAACTCTCTCTGTAGGGGGGCAcCCCACCACCTTCTTGGTGGACACAGGCGCCCAACATTCAGTTTTGACAAAGGCAGACGGGCCCCTGTCTTCCCGCACATCCTGGGTCCAGGGGGCAACAGGGGGAAAATTGCACAAGTGGACTAACCACCGGACAGTTAATCTTGGACAAGGAATGGTGACACATTCCTTCTTGGTGGTACCTGAATGCCCCTACCCCCTCCTAGGGCGAGATCTTCTGACCAAGCTCGGAGCCCAAATCCACTTCTCCGAGACaGGGGCCCAGGTATTAgATCGGGACGGTCAGCCCATCCAAATTTTAACTGTGTCTCTGCAAGATGAGCATCGGCTTTTCgACGCTCCGGTCATCACTAGCCTCCCCGATGTTTGGTTGCAAGAcTTTCCCCAAGCTTGGGCGGAAACGGGAGGACTCGGGCTAGCTAAGTATCAAGCCCCAATCATAATTGATTTAAAGCCCACGGCGGTGCCCGTGTCTATCAAGCAATATCCCATGAGCCGAGAGGCTCATATAGGAATTCGGCAGCACATTAACAAATTTCTAGAACTCGGAGTGTTGCGACCTTGTCGCTCGCCCTGGAACACTCCTCTTCTGCCAGTAAAAAAGCCCGGTACTCAGGATTACAGGCCTGTCCAAGACTTGAGAGAAATTAACAAAAGAACCATGGACATCCATCCCACGGTCCCCAATCCTTACAACTTACTCAGCACCTTAAAACCAGGCTATAACTGGTATACAGTATTAGATTTAAAAGATGCTTTCTTCTGTTTACCTCTGGCCCCCCAAAGCCAAGAACTCTTTGCCTTTGAGTGGAAgGATCCTGAGAAAGGAATTTCGGGCCAATTGACCTGGACCCGGCTTCCCCAAGGATTCAAGAACTCTCCCACTCTCTTCGATGAGGCTCTTCATCGAGACCTGACCGACTTCCGGACCCAAAATCCAGAAGTGACTCTACTCCAGTATGTGGATGACCTCCTCTTGGCTGCTCCTACAAAgGAAACCTGTATACAAGGTACCAGGCATCTACTCCAGGCACTGGGTGAAAAAGGATACCGGGCATCCGCCAAGAAGGCACAGCTCTGTCAGACCAAGGTAACATATCTGGGGTATATCCTGAGTGAAGGGAAAAGGTGGCTCACCCCTGGGCGCATAGAGACAGTGGCTCGCCTTCCACCACCACGAAATCCCAGGGAGGTACGTGAATTCTTGGGAACTGCTGGGTTCTGTCGCTTGTGGATACCCGGTTTTGCTGAACTGGCCGCCCCCCTTTATGCACTCACCAAGGAGAGCACCCCTTTCACCTGGCAGACAGAGCATCAATTGGCTTTTGAGGCACTAAAACAAGCACTCTTGTCTGCCCCGGCCCTTGGGTTACCGGACACCTCAAAGCCCTTTACCCTCTTCCTGGACGAGAGGCAAGGAATTGCCAAAGGGGTCTTGACCCAAAAATTAGGGCCTTGGAAAAGACCGGTAGCATACCTGTCTAAaAAGCTAGACCCTGTGGCGGCCGGCTGGCCCCCGTGTCTCCGTATCATGGCAGCCACCGCTATGCTGGTCAAGGACTCTGCTAAGTTAACCCTTGGGCAGCcACTGACTGTTATTACCCCACATGCTCTAGAGGCCATAGTGCGGCAGCCCCCGGACCGGTGGATAACCAACGCACGCCTAACCCACTACCAGGCCCTCCTACTGGACACGGACCGCGTCCAGTTTGGCCCTCCGGTCACCCTAAACCCTGCTACGCTGCTGCCGGTACCAGAAGACCAACCAAGCCCACACGATTGTCGGCAAGTACTGGCTGAGACCCATGGAACACGGGAAGACCTTAAAGACCAAGAACTCCCAGACGCGGATCACACCTGGTACACAGACGGCAGCAGTTACCTTGACTCAGGTACCCGGAGGGCGGGAGCGGCGGTAGTAGATGGACACAACACCATTTGGGCACAATCACTACCTCCTGGCACGTCTGCACAGAAGGCTGAGTTAATAGCACTAACCAAGGCCCTAGAGCTGTCCAAGGGAAAGAAAGCTAACATTTATACTGATAGCCGGTATGCCTTTGCAACGGCTCATACTCATGGAAGTATTTATGAAAGAAGAGGTCTCCTAACCTCAGAAGGAAAGGAAATCAAGAACAAAGCTGAAATAATTGCCTTATTGAAAGCCCTTTTTCTTCCTCAAGAAGTGGCTATAATTCACTGCCCCGGGCATCAGAAAGGACAGGATCCAGTCGCAGTAGGAAACAGACAGGCTGACCAAGTGGCCAGGCAAGCCGCCATGGCGGAAGTACTGACCCTAGCCACAGAACCTGACGAAACCAGCCACATAACTATTGAACATACTTATACCCCAGAAGACCAGGAAGAAGCAAAAGCCATAGGGGCTATAGAAAACAAAGACACTAAAAACTGGGAAAAAGGAGGAAAAATAGTCCTTCCCCAAAAGGAGGCCCTGGCAATGATCCAGCAGATGCATGCCTGGACACACTTGAGTAATCGAAAGCTAAAATTACTGATTGAAAAAACTGACTTTCTAATCCCAAAGGCAAGTACCCTCGTAGAACAAGTGACATCTGCCTGTAAGGTCTGTCAGCAGGTAAACGCTGGGGCTACCCGAGTGCCAGAAGGGAAACGAACTCGTGGTAACCGCCCAGGAGTCTATTgGGAAATAGACTTCACTGAAGTAAAACCTCACTATGCTGGATATAAGTACTTACTGGTGTTTGTAGATACCTTTTCAGGATGGGTAGAAGCCTACCCCACCCGGCAAGAAACGGCACACATAGTAGCCAAGAAAATTTTGGAAGAAATCTTTCCTAGATTCGGACTTCCCAAGGTAATTGGGTCAGATAACGGGCCGGCCTTCGTTTCTCAGGTAAGTCAGGGGCTCGCCAGGATATTGGGGATTAATTGGAAATTACATTGTGCCTATAGACCCCAGAGCTCAGGACAGGTAGAAAGAATGAATAGAACAATAAAAGAGACCCTTACTAAATTGACCTTAGAGACTGGTTTAAAAGATTGGAGACGCCTCCTATCCTTAGCTCTGTTAAGGGCCCGAAATACGCCTAACCGTTTTGGGCTCACTCCATATGAAATCCTCTACGGAGGACCTCCCCCTTTGTCAACCTTGCTTAACTCCTTCTCCCCCTCCGATCCTAAGACTGACCTACAGGCCCGGCTAAAAGGACTCCAAGCAGTACAGGCCCAAATCTGGGCCCCCTTGGCAGAACTGTACCAACCAGGACATCCACAGACCAGTCACCCCTTCCAGGTGGGAGACTCTGTCTACGTTAGACGGCACCGCACTCAAGGACTAGAGCCTCGGTGGAAAGGACCCTACATTGTTCTCCTGACCACGCCCACAGCCATAAAGGTTGACGGAATCTCCACTTGGATCCACGCATCCCACGCCAAGGCTGCTCCAGGGACGCCCGGACCAACACCACCTGAGACATGGAGACTCCGACGCTCCGAGAACCCGCTCAAGATAAGACTCTCTCGTATCTAG-CCCCTTGCTTATTACTAGCCCTCCTTCCCTGCGTCGCTGGCAGTAATAACCCCCACCGGCCATATAACCTGACCTGGCAGGTAACTGATTTTAGTACTCATGAGGTCTTAGGTAAAACCTCAAAAATTGCTCCTATGGGGACTTGGTTCCCTGACCTCTATTTCAACCTAGACAAAATAGCAAGGATAGATGACATGGAAGGGGGAGAATGGAGAAAACAGGCTAGAAGGGTGTCCGTAAGCCGGAACGGGTTTTATGCCTGTCCCGGATTCAGGACAGGAGAAATGAGAAAAACTTGTGGAGAAATAGATGCCCTGTTTTGCGCTAGTTGGTCCTGTATAACTACTAATGATGGAGAATGGAAATGGgCCACGAAACCCTGGTACATAACCATGTCCTTTGTCCAGCGCTGCACCAGAACCCGATATTCAAAAACTTGCAATCTGGTCCGCATCAAGTTTGAAGATGCAGCAAAATCTGATAACCGTTGGATATCCGGGTTAACATGGGGCCTATATTTATACCAAAAGCCACTGTATGGAATCCCTATCCAAATCAAATTAATAGTCAACCCTATCACAGCCCCTGTCGCAGTAGGACCAAACCAAGTTTTATCAGAAACAAGGAAGCCCCTGGTTCCTGCACCGAGAGAGCCCCAACCAAGAGCTCCTAAAAGCACTTCCCCGCCCTTAATCTCCACCTCCTCTAAATACACACCCTCAGCCCAAAACGTCACCCGCGGGCCCCTTGACCTGGGAATAGGTGACAGGCTCCTAAATCTCATAAAGGGCTCCTATTTCGCTTTAAACCAGACAAAGCCAGAATTTACCTCCTCTTGCTGGCTATGTCTGGCAACAGGCCCCCCTTACTATGAAGGCATCGCCTCCACTAATAATTTCACTAACTCCGCCAATCCTACTGGATGCGCGTGGGAACAACAAAGAAAACTAACCCTGGCTGAGGTTTCTGGGTCGGGAACCTGCATAGGCCAAGTGCCCCCTAGTCATCAGCATCTTTGTAATGTAACCTTGACAGTACCCAGCTCCAATCACTATTTGGTCCCCTCCGAGACGGACTGGTGGGCTTGCAACACTGGGCTCACCCCCTGTGTATCCACAGCCGTTTTTAGCAGCGGCACCCACTATTGCGTATTGGTACAAGTTGTTCCCCGAGTATACTATCACTCTGGAGACTCCTTTGATCTCCGGTATGAGCAAAAAACTCATACTAGACCAAAGAGAGAACCTATCTCCCTCACCCTCGCCGTCATGTTAGGAATTGGGGTAGCGGCTGGAGTTGGGACCGGGACAGCAGCCCTAGTGCATGGTAACCATCATCTGCAACAACTTAGAATAGCCATAGATGAAGACCTTAGAGCCATAGAACAATCTATCACAAAACTTGAAGAGTCCTTGACTTCTCTGTCTGAAGTTGTATTACAAAACCGACGAGGACTAGAAATTGTCTTTCTGAAAGAGGGCGGGCTCTGTGCAGCCCTGAAAGAGCAATGTTGTTTTTATGCAGATCATTCAGGAGTAGTTAAAGATTCTATGGCAAAACTAAGAGAAAGATTAGACAAGAGAAAAAAAGAGAGAGAATCTCAGCAAAGTTGGTTTGAAAATTGGTACAACCaATCCCCTTGGTTTAGCACCCTAATCTCCACCATCTTAGGACCCCTCATCCTGCTCACGCTCATCTTGACTTTCGGGCCGTGCATACTcAACCGcTTACTCaCCCTTATTAAAAATAGATTAAACATAGTACATGCTATGGTTCTGACCCAACAATACCAGACCCTCAGGACTGAAGAAGAGGCTCAAGATTGA

>LTR(514nts)
TGAAACTAGGCCTCATAAAACTTAGAAACTAGGCCTCATATAAAAAAAAAAAAaTTAACACCAGGTGGCTCTGGATAGGGTCCCACCCTGCCTCGATAGGGTCCCACCCTGATAGGGTCCCACCCTGCCAATTCCGGGAAACAACCTCATGGGGTCCCACCCTGCCAATTCCGGGGGTCCCACCCTGCCTCGAAGTTCCCGGAATCAGCAACTCCAAGAAAAAACCTCATAAGGTCCTGCTCTAACCAATTAGAACAAGACACCTTGCTCAGGCCATAGCTAGACCCAATTACCACGCGCCTAAAGCTTTGTTTGAATTTCGCGCCTTAAGCTGTGTTTGAACTTGTGTTTGCCTaTATAAACAACCTGTAACAAGCACTCGGGGTCCCAGGGCCAACTTAGAGCTTGGGACCCTAGCGCGCTAGTAATAAATAACTCTCTGCTGTGAATCTCGTGTCGGTGATCCTTCGCGGCGACCCCTGCCCAGGAGGGAATCGACAGTTCGGTTCCAACA
>LTR_to_gag_non-coding(415nts)
TTTGGTGCGTTGGCCGGGAAGTGGGGTCGTCCGAGGACCCCCGACCCATCCGGCGGAGACCcATCTGGCCCGGGCCACGGACTGCTGACTGAACGGACCCACCAGGTACTTTCGTTTTGTTCTGTCTGTCTTGCCGGCTAACTCTGAACTCTGGGGAGTACTCCTTCTGAATTAAGTGGGGAAGGGGGACAGACGTGTCCGGCACCTTCCCACTTACGCCCCGGGGGACGCCCTGGCGGTAGTCTGGGAGAAGGCTGACGACTCAGTCAGCCTCCTCAAATCTGTAGGCAGGTCGCCCCTGCCGTCTGAATATTTTGTGATCTTGTGGCGCCACTCTCTGGCCGCGCGGCTTCTCCTTACTTGTCTGGTCTTTATTTTTGTTACTTTCGTTTTGTCCTTGTTATACGTGGACGAA
>gag
ATGGGACAgACGTTGACGACTCCTTTgTCTCTGACCCTGACTCACTTCCCTGACGTcCGGGCTCGAGCCCACcACCTCTCTGTAGAAGTCCGTAAGGGACGATGGAAAACATTCTGCTCGTCCGAATGGCCAACCCTCCATGGGGAGTGGCCCCGGGACGGAACATTTAACCTCTCAATTATCTTGCAGGTTAAAGCAAAAGTGATGGATCCTGGGCCACTCGGACACCCGGACCAGGTGGCCTACATAATTATTTGGGAGGATCTGGTCCGAAATCCTCCCTCTTGGGTGAAACCCTTCCTCCATTCCCCTtCCCCATCCCAATCTACCCTCCTTGCCTTAGAAGCCCCAAAGAATCGGAATCCGGACCCGCATAAGCCAGTCCTCCCAGATGAAcCCCAGAGGGAtCTCCTCCTTCTTGACCCCCTGCCTCCTCCACCTCAAAACCCCCtTCTGGGACCTCCACCTTAcGCTTCACCCTTGCCCCCTGTCTTGTCCCCAGCTCTTTCCTCTACCGCCTCGGCCCCTACCCTTTCTCCAACTTCTCCCTCGGCCCCTCCCTCCACCCCgTCTCcTTCTCCAGCCCCGCCCAAGCTCACCCCTCGGACGCCGCCGCCGACACCTCCTCGTCTCCGCTTGCGGCGGACTGAGGACCCAGAGGGCCCTTCcACTTGGCAATCCTCCCTTTTTCCCCTCCGTACTGTCAATCGCACGGTCCAGTACTGGCCCTTCTCTGCCTCTGACCTCTACAACTGGAAAACCCATAACCCTTCCTTTTCCCAAGACCCCCAGGCCCTAACCTCGTTGATAGAATCCATTCTCCTCACTCACCAGCCCACTTGGGATGATTGCCAGCAACTCTTGCAGGTCCTCCTAACCACTGAAGAAAGGCAGCGAGTCCTCCTGGAGGCCCGGAAAAATGTGCCAGGACCAGGAGGCCTCCCAACCCAACTTCCCAATGAAATAGACGAGGGATTTCCCCTCACCCGCCCAGACTGGGACTATGAAACgGCACCAGGTAGGGAGAGTCTCCGAATCTATCGCCAGGCTCTGTTGGCGGGTCTCAAAGGGGCAGGAAAGCGCCCCACAAATTTGGCCAAGGTAAGGACCATAACTCAGGAAAGGGATGAAAGCCCGGCAGCCTTCATGGAAAGGCTTCTGGAAGGGTTCCGAATGTATACCCCATTCGATCCAGAGGCCCTAGAACATAAGGCTACCGTAGCTATGGCATTCATAGACCAAGCTGCATTAGATATCAAAGGAAAACTCCAAAGGCTAGATGGAATCCAaACCTATGGATTACAgGAATTgGTTAGGGAGGCAGAAAAAGTgTATAATAAGAGAGAAACCCCTGAGGAAAGGGAAGCCAGGTTAGCGAAGGAACAGATGGAGCGAGAGGATCGTAGGGACCGAGTGAGAAATAAGCATTTAACAAAAATCCTGGCGGCAGTTGTGAGAGAGAAAGGACCAGGGAGAGAGGGAGAGAAGCGgAGGCGGCCAAAAGTGGAAAAAGACCAGTGTGCCTACTGCAAAGAACGGGGACATTGGATCAAAGATTGCCCCAAGCGTCCTAAAGACCAAAAGAAACCTGCCGCTGTCCTCACCCTAGGTGAAGATAGCGAATAG
>pro-pol
accctaggtgaagatagcgaATAGGGGTGTCAAGGCTCTGGAGcccCCCCCGAGCCCCGGCTAACTCTCTCTGTAGGGGGGCAcCCCACCACCTTCTTGGTGGACACAGGCGCCCAACATTCAGTTTTGACAAAGGCAGACGGGCCCCTGTCTTCCCGCACATCCTGGGTCCAGGGGGCAACAGGGGGAAAATTGCACAAGTGGACTAACCACCGGACAGTTAATCTTGGACAAGGAATGGTGACACATTCCTTCTTGGTGGTACCTGAATGCCCCTACCCCCTCCTAGGGCGAGATCTTCTGACCAAGCTCGGAGCCCAAATCCACTTCTCCGAGACaGGGGCCCAGGTATTAgATCGGGACGGTCAGCCCATCCAAATTTTAACTGTGTCTCTGCAAGATGAGCATCGGCTTTTCgACGCTCCGGTCATCACTAGCCTCCCCGATGTTTGGTTGCAAGAcTTTCCCCAAGCTTGGGCGGAAACGGGAGGACTCGGGCTAGCTAAGTATCAAGCCCCAATCATAATTGATTTAAAGCCCACGGCGGTGCCCGTGTCTATCAAGCAATATCCCATGAGCCGAGAGGCTCATATAGGAATTCGGCAGCACATTAACAAATTTCTAGAACTCGGAGTGTTGCGACCTTGTCGCTCGCCCTGGAACACTCCTCTTCTGCCAGTAAAAAAGCCCGGTACTCAGGATTACAGGCCTGTCCAAGACTTGAGAGAAATTAACAAAAGAACCATGGACATCCATCCCACGGTCCCCAATCCTTACAACTTACTCAGCACCTTAAAACCAGGCTATAACTGGTATACAGTATTAGATTTAAAAGATGCTTTCTTCTGTTTACCTCTGGCCCCCCAAAGCCAAGAACTCTTTGCCTTTGAGTGGAAgGATCCTGAGAAAGGAATTTCGGGCCAATTGACCTGGACCCGGCTTCCCCAAGGATTCAAGAACTCTCCCACTCTCTTCGATGAGGCTCTTCATCGAGACCTGACCGACTTCCGGACCCAAAATCCAGAAGTGACTCTACTCCAGTATGTGGATGACCTCCTCTTGGCTGCTCCTACAAAgGAAACCTGTATACAAGGTACCAGGCATCTACTCCAGGCACTGGGTGAAAAAGGATACCGGGCATCCGCCAAGAAGGCACAGCTCTGTCAGACCAAGGTAACATATCTGGGGTATATCCTGAGTGAAGGGAAAAGGTGGCTCACCCCTGGGCGCATAGAGACAGTGGCTCGCCTTCCACCACCACGAAATCCCAGGGAGGTACGTGAATTCTTGGGAACTGCTGGGTTCTGTCGCTTGTGGATACCCGGTTTTGCTGAACTGGCCGCCCCCCTTTATGCACTCACCAAGGAGAGCACCCCTTTCACCTGGCAGACAGAGCATCAATTGGCTTTTGAGGCACTAAAACAAGCACTCTTGTCTGCCCCGGCCCTTGGGTTACCGGACACCTCAAAGCCCTTTACCCTCTTCCTGGACGAGAGGCAAGGAATTGCCAAAGGGGTCTTGACCCAAAAATTAGGGCCTTGGAAAAGACCGGTAGCATACCTGTCTAAaAAGCTAGACCCTGTGGCGGCCGGCTGGCCCCCGTGTCTCCGTATCATGGCAGCCACCGCTATGCTGGTCAAGGACTCTGCTAAGTTAACCCTTGGGCAGCcACTGACTGTTATTACCCCACATGCTCTAGAGGCCATAGTGCGGCAGCCCCCGGACCGGTGGATAACCAACGCACGCCTAACCCACTACCAGGCCCTCCTACTGGACACGGACCGCGTCCAGTTTGGCCCTCCGGTCACCCTAAACCCTGCTACGCTGCTGCCGGTACCAGAAGACCAACCAAGCCCACACGATTGTCGGCAAGTACTGGCTGAGACCCATGGAACACGGGAAGACCTTAAAGACCAAGAACTCCCAGACGCGGATCACACCTGGTACACAGACGGCAGCAGTTACCTTGACTCAGGTACCCGGAGGGCGGGAGCGGCGGTAGTAGATGGACACAACACCATTTGGGCACAATCACTACCTCCTGGCACGTCTGCACAGAAGGCTGAGTTAATAGCACTAACCAAGGCCCTAGAGCTGTCCAAGGGAAAGAAAGCTAACATTTATACTGATAGCCGGTATGCCTTTGCAACGGCTCATACTCATGGAAGTATTTATGAAAGAAGAGGTCTCCTAACCTCAGAAGGAAAGGAAATCAAGAACAAAGCTGAAATAATTGCCTTATTGAAAGCCCTTTTTCTTCCTCAAGAAGTGGCTATAATTCACTGCCCCGGGCATCAGAAAGGACAGGATCCAGTCGCAGTAGGAAACAGACAGGCTGACCAAGTGGCCAGGCAAGCCGCCATGGCGGAAGTACTGACCCTAGCCACAGAACCTGACGAAACCAGCCACATAACTATTGAACATACTTATACCCCAGAAGACCAGGAAGAAGCAAAAGCCATAGGGGCTATAGAAAACAAAGACACTAAAAACTGGGAAAAAGGAGGAAAAATAGTCCTTCCCCAAAAGGAGGCCCTGGCAATGATCCAGCAGATGCATGCCTGGACACACTTGAGTAATCGAAAGCTAAAATTACTGATTGAAAAAACTGACTTTCTAATCCCAAAGGCAAGTACCCTCGTAGAACAAGTGACATCTGCCTGTAAGGTCTGTCAGCAGGTAAACGCTGGGGCTACCCGAGTGCCAGAAGGGAAACGAACTCGTGGTAACCGCCCAGGAGTCTATTgGGAAATAGACTTCACTGAAGTAAAACCTCACTATGCTGGATATAAGTACTTACTGGTGTTTGTAGATACCTTTTCAGGATGGGTAGAAGCCTACCCCACCCGGCAAGAAACGGCACACATAGTAGCCAAGAAAATTTTGGAAGAAATCTTTCCTAGATTCGGACTTCCCAAGGTAATTGGGTCAGATAACGGGCCGGCCTTCGTTTCTCAGGTAAGTCAGGGGCTCGCCAGGATATTGGGGATTAATTGGAAATTACATTGTGCCTATAGACCCCAGAGCTCAGGACAGGTAGAAAGAATGAATAGAACAATAAAAGAGACCCTTACTAAATTGACCTTAGAGACTGGTTTAAAAGATTGGAGACGCCTCCTATCCTTAGCTCTGTTAAGGGCCCGAAATACGCCTAACCGTTTTGGGCTCACTCCATATGAAATCCTCTACGGAGGACCTCCCCCTTTGTCAACCTTGCTTAACTCCTTCTCCCCCTCCGATCCTAAGACTGACCTACAGGCCCGGCTAAAAGGACTCCAAGCAGTACAGGCCCAAATCTGGGCCCCCTTGGCAGAACTGTACCAACCAGGACATCCACAGACCAGTCACCCCTTCCAGGTGGGAGACTCTGTCTACGTTAGACGGCACCGCACTCAAGGACTAGAGCCTCGGTGGAAAGGACCCTACATTGTTCTCCTGACCACGCCCACAGCCATAAAGGTTGACGGAATCTCCACTTGGATCCACGCATCCCACGCCAAGGCTGCTCCAGGGACGCCCGGACCAACACCACCTGAGACATGGAGACTCCGACGCTCCGAGAACCCGCTCAAGATAAGACTCTCTCGTATCTAG
>env
ATGGAGACTCCGAcGCTCCGAGGACCCGCTCAAGATAAGACTCTCTCGTATCTAGCCCCTTGCTTATTACTAGCCCTCCTTCCCTGCGTCGCTGGCAGTAATAACCCCCACCGGCCATATAACCTGACCTGGCAGGTAACTGATTTTAGTACTCATGAGGTCTTAGGTAAAACCTCAAAAATTGCTCCTATGGGGACTTGGTTCCCTGACCTCTATTTCAACCTAGACAAAATAGCAAGGATAGATGACATGGAAGGGGGAGAATGGAGAAAACAGGCTAGAAGGGTGTCCGTAAGCCGGAACGGGTTTTATGCCTGTCCCGGATTCAGGACAGGAGAAATGAGAAAAACTTGTGGAGAAATAGATGCCCTGTTTTGCGCTAGTTGGTCCTGTATAACTACTAATGATGGAGAATGGAAATGGgCCACGAAACCCTGGTACATAACCATGTCCTTTGTCCAGCGCTGCACCAGAACCCGATATTCAAAAACTTGCAATCTGGTCCGCATCAAGTTTGAAGATGCAGCAAAATCTGATAACCGTTGGATATCCGGGTTAACATGGGGCCTATATTTATACCAAAAGCCACTGTATGGAATCCCTATCCAAATCAAATTAATAGTCAACCCTATCACAGCCCCTGTCGCAGTAGGACCAAACCAAGTTTTATCAGAAACAAGGAAGCCCCTGGTTCCTGCACCGAGAGAGCCCCAACCAAGAGCTCCTAAAAGCACTTCCCCGCCCTTAATCTCCACCTCCTCTAAATACACACCCTCAGCCCAAAACGTCACCCGCGGGCCCCTTGACCTGGGAATAGGTGACAGGCTCCTAAATCTCATAAAGGGCTCCTATTTCGCTTTAAACCAGACAAAGCCAGAATTTACCTCCTCTTGCTGGCTATGTCTGGCAACAGGCCCCCCTTACTATGAAGGCATCGCCTCCACTAATAATTTCACTAACTCCGCCAATCCTACTGGATGCGCGTGGGAACAACAAAGAAAACTAACCCTGGCTGAGGTTTCTGGGTCGGGAACCTGCATAGGCCAAGTGCCCCCTAGTCATCAGCATCTTTGTAATGTAACCTTGACAGTACCCAGCTCCAATCACTATTTGGTCCCCTCCGAGACGGACTGGTGGGCTTGCAACACTGGGCTCACCCCCTGTGTATCCACAGCCGTTTTTAGCAGCGGCACCCACTATTGCGTATTGGTACAAGTTGTTCCCCGAGTATACTATCACTCTGGAGACTCCTTTGATCTCCGGTATGAGCAAAAAACTCATACTAGACCAAAGAGAGAACCTATCTCCCTCACCCTCGCCGTCATGTTAGGAATTGGGGTAGCGGCTGGAGTTGGGACCGGGACAGCAGCCCTAGTGCATGGTAACCATCATCTGCAACAACTTAGAATAGCCATAGATGAAGACCTTAGAGCCATAGAACAATCTATCACAAAACTTGAAGAGTCCTTGACTTCTCTGTCTGAAGTTGTATTACAAAACCGACGAGGACTAGAAATTGTCTTTCTGAAAGAGGGCGGGCTCTGTGCAGCCCTGAAAGAGCAATGTTGTTTTTATGCAGATCATTCAGGAGTAGTTAAAGATTCTATGGCAAAACTAAGAGAAAGATTAGACAAGAGAAAAAAAGAGAGAGAATCTCAGCAAAGTTGGTTTGAAAATTGGTACAACCaATCCCCTTGGTTTAGCACCCTAATCTCCACCATCTTAGGACCCCTCATCCTGCTCACGCTCATCTTGACTTTCGGGCCGTGCATACTcAACCGcTTACTCaCCCTTATTAAAAATAGATTAAACATAGTACATGCTATGGTTCTGACCCAACAATACCAGACCCTCAGGACTGAAGAAGAGGCTCAAGATTGA
>env_to_LTR(26nts-purine-rich_stretch)
gcctctgacacaaaaagaggagggaa

# env to LTR aligns used to make consensus
>chr9
gcctctaacacaaaaagaggagggaa
>Chr1:121693612-121702053
gcctctgacacaaaaagaggagggaa
>Chr1:223867695-223869569
gcctctgacacaaaaagaggagggaa
>Chr2:120399362-120401242
gcctctgacacaaaaagaggagggaa
>Chr3:28092470-28094350
gcctctgacacaaaaagag-atggaa
>Chr3:28113322-28115096
gcctctgacacaaaaagaggagggaa
>ChrY
gcctctgacacaaaaagaggagggaa

# LTR to gag aligns used to make consensus
>Chr3:28106745_LTR_to_gag(416nts)
TTTGGTGCATGGGCCGGGAAGTGGGGATG--CGAGGACCCCCGACCCATCCGGCGGAGACCCATCTGGCCCGGGCCACGGACTGCTGACTGAACGGACCCACCAGGTACTTTCGTTTTGTTCTGTCTGTTTTGCCGGCTAACTCTGAGCTCTGGGGAGTACTCCTTCTGAATTAAGTGGGGAAGGGGGACAGACGTGTCCAGCACCTTCCCACTTATGCCCCCAGGGGACGCCCTGGCGGTAGTCTGGGGAAAGGCTGACGACTCAGTCAGCCTTCTTAAATCCGTAGGCAGGTCGCTCCTGCCATCTGAATATTTTGTGATCCTGTGGCGCCACTCTCTGGCCGCGCGGCTTCTCCTTACTTGTCTGGTCTTTGTTTTTGTTTCTTTCGTTTTGTCCTTGTTATACGTGGACGGA
>Chr9:50302049-50302459
TTTGGTGCGTTGGCCGGGAAGTGGGGTCGTCCGAGGACCCCCGACCCATCCGGCGGAGACCCATCTGGCCTGGGCCACGGACTGCTGACTGAACGGACCTACCAGGTACTTTCGTTTTGTTCTGTCT----TGCCGGCTAACTCTGAACTCTGGGGAGTACTCCTTCTGAATTAAGTGGGGAAGGGGGACAGACGTGTCCGGCACCTTCCCACTTACG-CCCCGGGGGACGCCCTGGCGGTAGTCTGGGAGAAGGCTGACGACTCAGTCAGCCTCCTCAAATCTGTAGGCAGGTCGCCCCTGCCGTCTGAATATTTTGTGATCTTGTGGCGCCACTCTCTGGCCGCGCGGCTTCTCCTTACTTGTCTGGTCTTTATTTTTGTTACTTTCGTTTTGTCCTTGTTATACATGGACGAA
>Chr5:123585628-123593789_-strand(2)
TTTTGTGCATTGGCCGGGAAGTGGGGTCGTCCGAGGACCCCCGACCCATCCGGCGGAGACCCATCTGGCCCGGGCCACGGACTGCTGACTGAACGGACCCACCAGGTACTTTCGTTTTGTTCTGTCTGTCTTGCCGGCTAACTCTGAACTCTGGGGAGTACTCCTTCTGAATTAAGTGGGGAAGGGGGACAGACGTGACCGGCACCTTCCCACTTACG-CCACGGGGGACGCCCTGGCGGTAGTCTGGGAGAAGGCTGACGACTCAGTCAGCCTCCTCAAATCTGTAGGCAGGTCGCCCCTGCCGTCTGAATATTTTGTGATCTTGTGGCGCCACTCTCTGGCCGCGTGGCTTCTCCTTACTTGTCTGGTCTTTATTTTTGTTACTTTCGTTTTGTCCTTGTTATACGTGGATGAA
>Chr5:69617473-69617887_-strand
TTTGGTGCGTTGGCCGGGAAGTGGGGTCGTCCGAGGACCCCCGACCCATCCGGCGGAGACCTATCTGGCCCGGGCCACGGACTGCTGACTGAACGGACCCACCAGGTACTTTCGTTTTGTTCTGTCTGTCTTGCCGGCTAACTCTGAACTCTGGGGAGTACTCCTTCTGAATTAAGTGGGGAAGGGGGACAGACGTGTCCGGCACCTTCCCACTTACG-CCCCGGGGGACGCCCTGGCGGTAGTCTGGGAGAAGGCTGACGACTCAGTCAGCCTCCTCAAATCTGTAGGCAGGTCGCCCCTGCCGTCTGAATATTTTGTGATCTTGTGGCGCCACTCTCTGGCCGCGCGGCTTCTCCTTACTTGTCTGGTCTTTATTTTTGTTACTTTCGTTTTGTCCTTGTTATACGTGGACGAA
>Chr2:90403573-90404007_-strand
TTTGGTGCGTTGGCCGGGAAGTGGGGTCGTCCGAGGACCCCCGACCCATCCGGCGGAGACCCATCTGGCCCGGGCCACGGACTGCTGACTGAACGGACCTACCAGGTACTTTCGTTTTGTTCTGTCTGTCTTGCCGGCTAACTCTGAACTCTGGGGAGTACTCCTTCTGAATTAAGTGGGGAAGGGGGACAGACGTGTCCGGCACCTTCCCACTTACG-CCCCGGGGGACGCCCTGGCGGTAGTCTGGGAGAAGGCTGACGACTCAGTCAGCCTCCTTAAATCTGTAGGCAGGTCGCCCCTGCCGTCTGAATATTTTGTGATCTTGTGGCGCCACTCTCTGGCCGCGCGGCTTCTCCTTACTTGTCTGGTCTTTGTTTTTGTTACTTTCGTTTTGTCCTTGTTATACGTGGACGAA
>Chr1:121699546-121701586(approx)
TTTGGTGCGTTGGCCGGGAAGTGGGGTCGTCCGAGGACCCCCGACCCATCCGGCGGAGACCTATCTGGCCCGGGCCATGGACTGCTGACTGAACGGACCTACCAGGTACTTTCGTTTTGTTCTGTCTGTCTTGCCGGCTAACTCTGAACTCTGGGGAGTACTCCTTCTGAATTAAGTGGGGAAGGGGGACAGATGTGTCCGGCACCTTCCCACTT-TCCCCCCGGGGGACGCCCTGGCGGTAGTCTGGGAGAAGGCTGACGACTCAGTCAGCCTCTTTAAATCTGTAGGCAGGTTGCCTCTGCCGTCTGAGTATTTTGTGATCTTGTGGCGCCACTCTCTGGCCGCGCGGCTTCTCCTTACTTGTCTGGTCTTTGTTTTTCTTACTTTCGTTAAGTCCTTGTTATACGTGGACGAA
>Chr5:69617469-69617887_-strand
TTTGGTGCGTTGGCCGGGAAGTGGGGTCGTCCGAGGACCCCCGACCCATCCGGCGGAGACCTATCTGGCCCGGGCCACGGACTGCTGACTGAACGGACCCACCAGGTACTTTCGTTTTGTTCTGTCTGTCTTGCCGGCTAACTCTGAACTCTGGGGAGTACTCCTTCTGAATTAAGTGGGGAAGGGGGACAGACGTGTCCGGCACCTTCCCACTTACG-CCCCGGGGGACGCCCTGGCGGTAGTCTGGGAGAAGGCTGACGACTCAGTCAGCCTCCTCAAATCTGTAGGCAGGTCGCCCCTGCCGTCTGAATATTTTGTGATCTTGTGGCGCCACTCTCTGGCCGCGCGGCTTCTCCTTACTTGTCTGGTCTTTATTTTTGTTACTTTCGTTTTGTCCTTGTTATACGTGGACGAA
